# Supplementary material for: Structural and Functional Differences in the Gut and Lung Microbiota of Pregnant Pomona Leaf-Nosed Bats
Source: Microorganisms. 2025 Aug 13;13(8):1887. doi: 10.3390/microorganisms13081887 (PMC12388707; doi:10.3390/microorganisms13081887)
Supplement: Supplementary file 1 [file microorganisms-13-01887-s001.zip]

Archive with 3 entries (3 files):
- Figure S1, S2.pdf
- Table S1, 3,4,5,6,7,8,9.pdf
- Table S2-ASV.filter.xlsx
