# Supplementary material for: Structural and Functional Differences in the Gut and Lung Microbiota of Pregnant Pomona Leaf-Nosed Bats
Source: Microorganisms. 2025 Aug 13;13(8):1887. doi: 10.3390/microorganisms13081887 (PMC12388707; doi:10.3390/microorganisms13081887)
Supplement: Supplementary file 1 [file microorganisms-13-01887-s001.zip › Table S2-ASV.filter.xlsx]

## Sheet: Suppl. Table S2
#OTU ID	Preg.L.1	Preg.L.2	Preg.L.3	Preg.L.4	Preg.L.5	Preg.L.6	Preg.L.7	Preg.L.8	Preg.L.9	Preg.G.1	Preg.G.2	Preg.G.3	Preg.G.4	Preg.G.5	Preg.G.6	Preg.G.7	Preg.G.8	Preg.G.9	Taxonomy
ASV_1	514	1297	515	6347	16736	11419	16775	1863	27012	633	4125	6177	21509	38363	56774	7246	18302	19763	p:Firmicutes,c:Bacilli,o:Bacillales,f:Sporolactobacillaceae;Scopulibacillus,s:EF636829_s
ASV_10	55	5184	6471	6866	246	3875	468	1709	128	123	4026	6100	683	264	105	73	3943	2069	p:Proteobacteria,c:Gammaproteobacteria,o:Burkholderiales,f:Burkholderiaceae,g:Burkholderia,s:Burkholderia stabilis
ASV_1001	0	0	0	0	0	0	0	0	0	0	0	56	0	14	0	0	0	0	p:Actinobacteriota,c:Actinobacteria,o:Micrococcales,f:Micrococcaceae,g:Arthrobacter,s:Arthrobacter russicus
ASV_1002	0	0	0	0	0	54	0	0	0	0	0	0	0	0	0	0	16	0	p:Proteobacteria,c:Gammaproteobacteria,o:Burkholderiales,f:Burkholderiaceae,g:Limnobacter,s:Limnobacter alexandrii
ASV_1004	0	0	0	0	0	0	70	0	0	0	0	0	0	0	0	0	0	0	p:Firmicutes,c:Bacilli,o:Bacillales,f:Sporolactobacillaceae;Scopulibacillus,s:Scopulibacillus darangshiensis
ASV_1005	0	0	0	0	0	0	0	0	0	69	0	0	0	0	0	0	0	0	p:Firmicutes,c:Bacilli,o:Lactobacillales,f:Enterococcaceae,g:Enterococcus,s:Enterococcus moraviensis
ASV_1006	0	0	0	0	0	0	0	0	0	0	0	0	22	31	16	0	0	0	p:Actinobacteriota,c:Actinomycetia;Jatrophihabitantales;Jatrophihabitantaceae;Jatrophihabitans,s:Jatrophihabitans endophyticus
ASV_1007	0	0	0	0	43	0	24	0	0	0	0	0	0	0	2	0	0	0	p:Firmicutes,c:Clostridia,o:Lachnospirales,f:Lachnospiraceae,g:Lactonifactor,s:Ruminococcus gauvreauii
ASV_1008	0	0	0	0	0	0	0	0	0	0	0	0	0	0	0	0	69	0	p:Proteobacteria,c:Gammaproteobacteria,o:Xanthomonadales,f:Xanthomonadaceae,g:Stenotrophomonas,s:Stenotrophomonas pictorum
ASV_1009	0	0	63	6	0	0	0	0	0	0	0	0	0	0	0	0	0	0	p:Proteobacteria,c:Gammaproteobacteria,o:Alteromonadales,f:Idiomarinaceae,g:Idiomarina,s:Idiomarina loihiensis
ASV_101	0	16	0	6	7	6	0	3	99	3	15	11	79	252	65	11	571	46	p:Actinobacteriota,c:Acidimicrobiia,o:Iamiales;Iamiaceae;FJ380160_g
ASV_1010	0	0	0	0	0	69	0	0	0	0	0	0	0	0	0	0	0	0	p:Proteobacteria,c:Gammaproteobacteria,o:Pseudomonadales,f:Moraxellaceae,g:Acinetobacter,s:Acinetobacter lwoffii
ASV_1011	0	0	0	0	0	0	0	0	0	0	0	68	0	0	0	0	0	0	p:Proteobacteria,c:Gammaproteobacteria,o:Vibrionales,f:Vibrionaceae,g:Vibrio,s:Vibrio kanaloae
ASV_1012	0	0	0	0	0	0	0	0	0	0	0	0	0	0	0	0	68	0	p:Patescibacteria,c:Saccharimonadia,o:Saccharimonadales,f:PAC000016_f;PAC000016_g
ASV_1013	0	64	0	0	0	0	0	4	0	0	0	0	0	0	0	0	0	0	p:Proteobacteria,c:Alphaproteobacteria,o:Rhizobiales;Acuticoccaceae;Acuticoccus,s:Acuticoccus kalidii
ASV_1015	0	68	0	0	0	0	0	0	0	0	0	0	0	0	0	0	0	0	p:Proteobacteria,c:Gammaproteobacteria,o:Enterobacterales,f:Yersiniaceae,g:Serratia,s:Serratia marcescens
ASV_1016	0	0	0	68	0	0	0	0	0	0	0	0	0	0	0	0	0	0	p:Proteobacteria,c:Gammaproteobacteria,o:Pseudomonadales,f:Moraxellaceae,g:Acinetobacter,s:Acinetobacter bereziniae
ASV_1017	0	0	0	0	0	68	0	0	0	0	0	0	0	0	0	0	0	0	p:Proteobacteria,c:Gammaproteobacteria,o:Alteromonadales,f:Pseudoalteromonadaceae,g:Pseudoalteromonas,s:Pseudoalteromonas rhizosphaerae
ASV_1018	11	0	0	2	14	25	5	4	0	6	0	0	0	0	0	0	0	0	p:Proteobacteria,c:Gammaproteobacteria,o:Oceanospirillales,f:Marinomonadaceae,g:Marinomonas,s:CP000749_s
ASV_1019	0	0	0	0	0	0	0	0	0	0	67	0	0	0	0	0	0	0	p:Nitrospirota,c:Nitrospiria,o:Nitrospirales,f:Nitrospiraceae,g:Nitrospira,s:Nitrospira_japonica
ASV_102	20	60	59	110	155	0	111	134	39	43	0	0	41	42	19	24	217	110	p:Proteobacteria,c:Gammaproteobacteria,o:Pseudomonadales,f:Moraxellaceae,g:Acinetobacter,s:Acinetobacter proteolyticus
ASV_1023	0	0	0	0	0	0	0	0	0	0	0	67	0	0	0	0	0	0	p:Firmicutes,c:Bacilli,o:Bacillales,f:Bacillaceae,g:Bacillus,s:Bacillus licheniformis
ASV_1024	0	0	0	0	0	0	0	0	0	0	0	0	67	0	0	0	0	0	p:Bacteroidota,c:Rhodothermia,o:Balneolales,f:Balneolaceae,g:HQ397358_g
ASV_1025	0	0	0	0	0	0	0	0	0	0	0	0	67	0	0	0	0	0	p:Proteobacteria,c:Gammaproteobacteria,o:Salinisphaerales,f:Salinisphaeraceae,g:Salinisphaera,s:Salinisphaera orenii
ASV_1026	0	0	0	0	0	0	0	0	0	0	0	0	0	0	0	0	67	0	p:Actinobacteriota,c:Actinobacteria,o:Actinomycetia;Mycobacteriales;Nocardiaceae;Rhodococcus,s:Rhodococcus aetherivorans
ASV_1027	0	0	0	0	0	0	0	0	0	0	0	0	0	0	0	0	0	67	p:Nitrospirota,c:Nitrospiria,o:Nitrospirales,f:Nitrospiraceae,g:Nitrospira,s:Nitrospira nitrosa
ASV_1028	0	0	0	67	0	0	0	0	0	0	0	0	0	0	0	0	0	0	p:Firmicutes,c:Clostridia,o:Clostridiales,f:Clostridiaceae,g:Clostridium,s:Clostridium chromiireducens
ASV_1029	0	0	0	0	38	0	29	0	0	0	0	0	0	0	0	0	0	0	p:Proteobacteria,c:Alphaproteobacteria,o:Rhodospirillales;Rhodospirillaceae;LARJ_g
ASV_1031	0	0	0	18	0	0	0	16	11	0	0	0	21	0	0	0	0	0	p:Actinobacteriota,c:Actinobacteria,o:Actinomycetia;Propionibacteriales;Nocardioidaceae;HQ538692_g
ASV_1032	0	0	0	0	0	0	0	0	0	0	0	0	0	66	0	0	0	0	p:Actinobacteriota,c:Acidimicrobiia,o:Acidimicrobiales;Microthrixaceae;LCZK_g
ASV_1033	0	0	0	0	0	0	0	0	0	0	0	0	0	6	0	0	0	60	p:Firmicutes,c:Bacilli,o:Bacillales,f:Bacillaceae,g:Virgibacillus,s:Virgibacillus siamensis
ASV_1034	0	0	0	0	0	0	0	0	0	0	0	0	0	0	0	0	6	60	p:Proteobacteria,c:Gammaproteobacteria,o:Diplorickettsiales,f:Diplorickettsiaceae,g:Rickettsiella,s:Rickettsiella grylli
ASV_1035	0	0	0	0	0	0	27	0	0	0	0	0	0	0	0	0	0	39	p:Firmicutes,c:Bacilli,o:Bacillales,f:Bacillaceae,g:Pseudogracilibacillus,s:JX001242_s
ASV_1037	0	0	0	0	0	0	0	0	0	0	65	0	0	0	0	0	0	0	p:Actinobacteriota,c:Actinobacteria,o:Micrococcales,f:Microbacteriaceae,g:Amnibacterium,s:Amnibacterium soli
ASV_1039	0	0	0	0	21	0	5	0	0	0	0	36	0	0	0	0	0	3	p:Firmicutes,c:Bacilli,o:Lactobacillales,f:Leuconostocaceae,g:Weissella,s:Weissella muntiaci
ASV_104	0	0	0	0	0	0	0	0	0	107	0	0	0	0	0	1043	0	0	p:Proteobacteria,c:Gammaproteobacteria,o:Enterobacterales,f:Enterobacteriaceae,g:Cronobacter,s:Cronobacter dublinensis
ASV_1040	0	0	0	0	0	0	0	0	0	0	0	65	0	0	0	0	0	0	p:Proteobacteria,c:Gammaproteobacteria,o:Enterobacterales,f:Enterobacteriaceae,g:Enterobacter cloacae
ASV_1041	0	0	0	0	0	0	0	0	0	0	0	0	0	65	0	0	0	0	p:Actinobacteriota,c:Actinobacteria,o:Corynebacteriales,f:Mycobacteriaceae,g:Mycobacterium,s:Mycobacterium hubeiense
ASV_1042	0	0	0	0	0	0	0	0	0	0	0	0	0	65	0	0	0	0	p:Actinobacteriota,c:Actinobacteria,o:Actinomycetia;Bogoriellales;Bogoriellaceae;Georgenia,s:Georgenia satyanarayanai
ASV_1043	0	0	0	0	0	0	0	0	0	0	0	0	0	0	0	0	65	0	p:Firmicutes,c:Bacilli,o:Bacillales,f:Bacillaceae,g:Neobacillus,s:Neobacillus pocheonensis
ASV_1047	0	0	0	0	0	0	0	0	0	0	64	0	0	0	0	0	0	0	p:Proteobacteria,c:Alphaproteobacteria,o:Rhizobiales,f:Rhizobiaceae,g:Neorhizobium,s:Rhizobium deserti
ASV_1050	0	0	0	0	0	0	0	0	0	0	0	64	0	0	0	0	0	0	p:Actinobacteriota,c:Actinobacteria,o:Actinomycetia;Mycobacteriales;Nocardiaceae;Rhodococcus,s:Rhodococcus ruber
ASV_1051	0	0	0	0	0	0	0	0	25	0	0	0	37	0	2	0	0	0	p:Planctomycetes;Phycisphaerae;Phycisphaerales;Phycisphaeraceae;EU491354_g
ASV_1052	0	0	0	0	0	0	0	0	0	0	0	0	0	64	0	0	0	0	p:Proteobacteria,c:Betaproteobacteria;PAC001907_o;PAC001907_f;PAC001907_g
ASV_1053	0	0	0	0	0	0	0	0	0	0	0	0	0	17	0	0	0	47	p:Actinobacteriota,c:Actinomycetia;Mycobacteriales;Mycobacteriaceae;Mycobacterium,s:Mycobacterium kumamotonense
ASV_1054	0	0	0	0	0	0	0	0	0	0	0	0	0	0	0	0	64	0	p:Firmicutes,c:Bacilli,o:Bacillales,f:Bacillaceae,g:Lentibacillus,s:Lentibacillus massiliensis
ASV_1056	0	64	0	0	0	0	0	0	0	0	0	0	0	0	0	0	0	0	p:Bacteroidota,c:Bacteroidia,o:Flavobacteriales,f:Flavobacteriaceae,g:Flavobacterium,s:Flavobacterium chilense
ASV_1057	0	0	0	0	0	0	0	0	0	14	0	0	0	0	19	30	0	0	p:Firmicutes,c:Bacilli,o:Erysipelotrichales,f:Erysipelotrichaceae,g:AB237727_g
ASV_1058	0	0	0	0	0	0	0	0	38	0	0	0	16	0	9	0	0	0	p:Actinobacteriota,c:Actinobacteria,o:Micrococcales,f:Microbacteriaceae,g:Microcella,s:Microcella putealis
ASV_1059	0	0	0	0	0	0	0	0	0	0	0	0	0	2	0	0	0	61	p:Chloroflexi,c:Chloroflexia,o:Thermomicrobiales,f:DQ129389_o;DQ129389_f;DQ129389_g
ASV_106	0	0	0	0	98	49	66	0	124	27	51	28	24	448	87	42	0	47	p:Firmicutes,c:Bacilli,o:Bacillales,f:Bacillaceae,g:Lentibacillus,s:LT984884_s
ASV_1060	0	0	0	0	0	0	0	0	31	0	0	0	0	32	0	0	0	0	p:Firmicutes,c:Bacilli,o:Bacillales,f:Bacillaceae,g:Virgibacillus,s:Virgibacillus alimentarius
ASV_1066	0	0	0	0	0	0	0	63	0	0	0	0	0	0	0	0	0	0	p:Proteobacteria,c:Alphaproteobacteria,o:Caulobacterales,f:Caulobacteraceae,g:Brevundimonas,s:Brevundimonas vesicularis
ASV_1068	0	0	0	0	0	0	0	0	0	0	0	62	0	0	0	0	0	0	p:Actinobacteriota,c:Actinobacteria,o:Propionibacteriales,f:Nocardioidaceae,g:Nocardioides,s:HQ538692_s
ASV_1069	0	0	0	0	0	0	0	0	0	0	0	0	0	62	0	0	0	0	p:Verrucomicrobiota,c:Verrucomicrobiae,o:Verrucomicrobiales,f:GU230460_f;JN391752_g
ASV_1071	0	0	0	0	0	0	0	0	0	0	0	0	0	0	0	0	62	0	p:Balneolota;Balneolia;Balneolales,f:Balneolaceae,g:Fodinibius,s:HQ397464_s
ASV_1072	0	0	0	0	0	0	0	0	0	0	0	0	0	0	0	0	62	0	p:Actinobacteriota,c:Actinobacteria,o:Corynebacteriales,f:Nocardiaceae,g:Rhodococcus,s:Rhodococcus aetherivorans
ASV_1073	0	0	0	0	0	0	0	0	0	0	0	0	0	0	0	0	0	62	p:Acidobacteriota,c:Acidobacteriae,o:Bryobacterales;Bryobacteraceae;KB906767_g
ASV_1077	0	0	0	0	0	0	0	0	0	0	0	61	0	0	0	0	0	0	p:Bacteroidota,c:Bacteroidia,o:Sphingobacteriales,f:Sphingobacteriaceae,g:Daejeonella,s:Daejeonella composti
ASV_1079	0	0	0	0	2	0	0	0	0	0	0	0	0	0	59	0	0	0	p:Verrucomicrobiota,c:Chlamydiae,o:Chlamydiales,f:Chlamydiaceae,g:Chlamydia,s:CP014639_s
ASV_1080	0	0	0	0	0	0	0	0	0	0	0	0	0	0	0	0	61	0	p:Proteobacteria,c:Gammaproteobacteria,o:Vibrionales,f:Vibrionaceae,g:Vibrio,s:Vibrio kanaloae
ASV_1081	0	0	0	0	0	0	0	0	0	0	0	0	0	0	0	0	0	61	p:Firmicutes,c:Bacilli,o:Bacillales,f:Sporolactobacillaceae;Scopulibacillus,s:EF636829_s
ASV_1083	0	0	61	0	0	0	0	0	0	0	0	0	0	0	0	0	0	0	p:Proteobacteria,c:Gammaproteobacteria,o:Pseudomonadales,f:Pseudomonadaceae,g:Pseudomonas,s:Pseudomonas cremoris
ASV_1084	0	0	0	0	40	0	21	0	0	0	0	0	0	0	0	0	0	0	p:Proteobacteria,c:Alphaproteobacteria,o:Rhizobiales,f:Rhizobiaceae,g:Agrobacterium,s:Agrobacterium larrymoorei
ASV_1085	0	0	0	0	0	0	0	0	0	0	60	0	0	0	0	0	0	0	p:Proteobacteria,c:Alphaproteobacteria,o:Rhizobiales,f:Rhizobiaceae,g:Neorhizobium,s:Neorhizobium galegae
ASV_1086	0	0	0	0	0	0	3	0	0	0	57	0	0	0	0	0	0	0	p:Actinobacteriota,c:Actinobacteria,o:Actinomycetia;Propionibacteriales;Actinopolymorphaceae;Flindersiella,s:Flindersiella endophytica
ASV_1088	0	0	0	0	10	0	0	0	10	0	0	0	20	0	20	0	0	0	p:Bacteroidota,c:Bacteroidia,o:Flavobacteriales,f:Flavobacteriaceae,g:FR685471_g
ASV_1089	0	0	0	0	0	0	0	0	0	0	0	0	18	12	30	0	0	0	p:Balneolota;Balneolia;Balneolales;Balneolaceae;EU328000_g
ASV_109	0	0	0	0	515	0	355	0	0	0	0	0	79	0	62	15	0	37	p:Bacteroidota,c:Bacteroidia,o:Flavobacteriales,f:Flavobacteriaceae,g:Aquimarina,s:HM238148_s
ASV_1091	0	60	0	0	0	0	0	0	0	0	0	0	0	0	0	0	0	0	p:Actinobacteriota,c:Actinobacteria,o:Micrococcales,f:Intrasporangiaceae,g:Intrasporangium,s:Intrasporangium calvum
ASV_1093	0	0	0	0	31	0	29	0	0	0	0	0	0	0	0	0	0	0	p:Firmicutes,c:Clostridia,o:Clostridiales;Oscillospiraceae;JX457216_g
ASV_1094	0	0	0	0	0	60	0	0	0	0	0	0	0	0	0	0	0	0	p:Firmicutes,c:Bacilli,o:Bacillales,f:Bacillaceae,g:Anoxybacillus,s:Anoxybacillus tepidamans
ASV_1095	0	0	3	0	0	0	0	0	0	0	56	0	0	0	0	0	0	0	p:Actinobacteriota,c:Actinobacteria,o:Kineosporiales,f:Kineosporiaceae,g:Kineococcus,s:Kineococcus endophyticus
ASV_1096	0	0	0	0	0	0	6	0	0	0	53	0	0	0	0	0	0	0	p:Firmicutes,c:Bacilli,o:Bacillales,f:Bacillaceae,g:Schinkia,s:Schinkia azotoformans
ASV_1097	0	0	0	0	0	0	0	0	0	0	0	59	0	0	0	0	0	0	p:Firmicutes,c:Bacilli,o:Lactobacillales,f:Enterococcaceae,g:Enterococcus,s:Enterococcus faecalis
ASV_1098	0	0	0	0	0	0	0	0	53	0	0	0	6	0	0	0	0	0	p:Actinobacteriota,c:Actinobacteria,o:Streptosporangiales,f:Thermomonosporaceae,g:Actinomadura,s:Actinomadura meyerae
ASV_1099	0	0	0	0	0	0	0	0	0	0	0	0	0	59	0	0	0	0	p:Proteobacteria,c:Gammaproteobacteria,o:Chromatiales;Thioprofundaceae;Thioprofundum,s:Thioprofundum lithotrophicum
ASV_11	254	8150	736	163	1045	110	1124	646	6523	77	428	46	45	59	37	137	44	703	p:Proteobacteria,c:Alphaproteobacteria,o:Rhizobiales,f:Rhizobiaceae,g:Bartonella,s:Bartonella henselae
ASV_110	0	596	156	14	64	28	80	67	0	0	0	0	36	0	0	5	6	0	p:Firmicutes,c:Bacilli,o:Lactobacillales,f:Streptococcaceae,g:Streptococcus,s:Streptococcus agalactiae
ASV_1100	0	0	0	0	2	0	0	0	0	0	0	0	0	4	0	0	0	53	p:Actinobacteriota,c:Coriobacteriia,o:Coriobacteriales,f:Coriobacteriaceae;AB062844_g
ASV_1101	0	0	0	0	0	0	0	0	0	0	0	0	0	0	0	59	0	0	p:Fusobacteriota,c:Fusobacteriia,o:Fusobacteriales,f:Fusobacteriaceae,g:Fusobacterium,s:AP017968_s
ASV_1102	0	0	0	0	0	0	0	0	0	0	0	0	0	0	0	0	0	59	p:Actinobacteriota,c:Actinobacteria,o:Micrococcales,f:Microbacteriaceae,g:Leifsonia,s:Leifsonia xyli
ASV_1105	0	8	0	0	0	0	0	51	0	0	0	0	0	0	0	0	0	0	p:Proteobacteria,c:Gammaproteobacteria,o:Pseudomonadales,f:Pseudomonadaceae,g:Pseudomonas,s:Pseudomonas benzenivorans
ASV_1107	0	0	0	0	35	0	24	0	0	0	0	0	0	0	0	0	0	0	p:Firmicutes,c:Bacilli,o:Lactobacillales,f:Lactobacillaceae,g:Limosilactobacillus,s:Limosilactobacillus reuteri
ASV_1108	0	0	0	0	26	0	33	0	0	0	0	0	0	0	0	0	0	0	p:Firmicutes,c:Clostridia,o:Lachnospirales,f:Lachnospiraceae,g:Salibacterium,s:Salibacterium nitratireducens
ASV_1109	0	0	0	0	0	0	59	0	0	0	0	0	0	0	0	0	0	0	p:Firmicutes,c:Bacilli,o:Bacillales,f:Bacillaceae;Salibacterium,s:Salibacterium nitratireducens
ASV_111	0	45	0	0	0	0	0	52	0	0	916	0	0	0	0	0	0	0	p:Proteobacteria,c:Gammaproteobacteria,o:Enterobacterales,f:Enterobacteriaceae,g:Klebsiella,s:Klebsiella quasivariicola
ASV_1110	0	0	0	0	0	0	0	59	0	0	0	0	0	0	0	0	0	0	p:Proteobacteria,c:Gammaproteobacteria,o:Pseudomonadales,f:Moraxellaceae,g:Acinetobacter,s:Acinetobacter lwoffii
ASV_1111	0	0	0	0	0	0	0	0	59	0	0	0	0	0	0	0	0	0	p:Actinobacteriota,c:Actinobacteria,o:Corynebacteriales,f:Mycobacteriaceae,g:Mycobacterium,s:Mycobacterium confluentis
ASV_1112	0	0	0	0	0	0	0	0	0	0	0	58	0	0	0	0	0	0	p:Actinobacteriota,c:Actinobacteria,o:Actinomycetia;Mycobacteriales;Tomitellaceae;Tomitella,s:Tomitella cavernea
ASV_1113	0	0	0	0	0	0	0	0	0	0	0	0	37	19	0	0	0	2	p:Proteobacteria,c:Gammaproteobacteria,o:Lysobacterales;Lysobacteraceae;AJ318180_g
ASV_1114	0	0	0	0	0	0	0	0	0	0	0	0	0	0	0	58	0	0	p:Proteobacteria,c:Gammaproteobacteria,o:Enterobacterales,f:Pectobacteriaceae;Brenneria,s:Brenneria goodwinii
ASV_1115	0	0	0	0	0	0	0	0	0	0	0	0	0	0	0	0	0	58	p:Firmicutes,c:Clostridia,o:Clostridiales;Oscillospiraceae;JX457216_g
ASV_1116	0	0	58	0	0	0	0	0	0	0	0	0	0	0	0	0	0	0	p:Proteobacteria,c:Gammaproteobacteria,o:Burkholderiales,f:Burkholderiaceae,g:Burkholderia,s:Burkholderia oklahomensis
ASV_1117	0	0	0	0	33	0	25	0	0	0	0	0	0	0	0	0	0	0	p:Firmicutes,c:Clostridia,o:Oscillospirales,f:Ruminococcaceae,g:JX457216_g
ASV_1118	0	0	0	0	0	58	0	0	0	0	0	0	0	0	0	0	0	0	p:Actinobacteriota,c:Actinobacteria,o:Actinomycetia;Mycobacteriales;Tomitellaceae;Tomitella,s:Tomitella cavernea
ASV_1119	0	0	0	0	0	0	0	0	0	0	57	0	0	0	0	0	0	0	p:Firmicutes,c:Clostridia,o:Clostridiales;Aristaeellaceae;PAC001437_g
ASV_112	0	0	0	0	539	0	331	0	111	8	0	0	0	0	0	12	9	0	p:Bacteroidota,c:Bacteroidia,o:Flavobacteriales,f:Flavobacteriaceae,g:Aquimarina,s:HM238148_s
ASV_1123	0	0	0	0	0	0	0	0	0	0	0	57	0	0	0	0	0	0	p:Proteobacteria,c:Gammaproteobacteria,o:Burkholderiales,f:Burkholderiaceae,g:Burkholderia,s:Burkholderia stabilis
ASV_1124	0	0	0	0	0	0	0	0	27	0	0	0	30	0	0	0	0	0	p:Proteobacteria,c:Gammaproteobacteria,o:Nevskiales;Nevskiaceae;Panacagrimonas,s:Panacagrimonas perspica
ASV_113	31	43	264	0	0	0	18	490	0	10	13	0	0	0	0	0	139	0	p:Proteobacteria,c:Alphaproteobacteria,o:Rhizobiales,f:Rhizobiaceae,g:Bartonella,s:Bartonella schoenbuchensis
ASV_1130	0	0	0	0	0	0	0	0	0	0	0	0	0	0	0	0	0	57	p:Proteobacteria,c:Alphaproteobacteria,o:Rhizobiales,f:Brucellaceae;Brucella,s:Brucella pseudogrignonensis
ASV_1132	0	57	0	0	0	0	0	0	0	0	0	0	0	0	0	0	0	0	p:Proteobacteria,c:Gammaproteobacteria,o:Xanthomonadales,f:Xanthomonadaceae,g:Stenotrophomonas,s:Stenotrophomonas maltophilia
ASV_1133	0	57	0	0	0	0	0	0	0	0	0	0	0	0	0	0	0	0	p:Proteobacteria,c:Alphaproteobacteria,o:Caulobacterales,f:Caulobacteraceae,g:Caulobacter,s:LMDF_s
ASV_1134	0	57	0	0	0	0	0	0	0	0	0	0	0	0	0	0	0	0	p:Proteobacteria,c:Alphaproteobacteria,o:Rhizobiales,f:Rhizobiaceae,g:Bartonella,s:Bartonella henselae
ASV_1135	0	0	0	57	0	0	0	0	0	0	0	0	0	0	0	0	0	0	p:Actinobacteriota,c:Actinobacteria,o:Propionibacteriales,f:Nocardioidaceae,g:Nocardioides,s:Nocardioides halotolerans
ASV_1137	0	0	0	0	0	0	0	0	0	0	0	0	56	0	0	0	0	0	p:Proteobacteria,c:Gammaproteobacteria,o:Salinisphaerales,f:Salinisphaeraceae,g:Salinisphaera,s:Salifodinibacter halophilus
ASV_1139	2	0	0	0	32	0	22	0	0	0	0	0	0	0	0	0	0	0	p:Firmicutes,c:Clostridia,o:Oscillospirales,f:Ruminococcaceae,g:JX457216_g
ASV_1143	0	0	0	0	0	0	0	0	0	0	55	0	0	0	0	0	0	0	p:Actinobacteriota,c:Actinobacteria,o:Actinomycetia;Mycobacteriales;Tomitellaceae;Tomitella,s:Tomitella cavernea
ASV_1144	0	0	0	0	0	0	0	0	0	0	55	0	0	0	0	0	0	0	p:Actinobacteriota,c:Actinobacteria,o:Pseudonocardiales,f:Pseudonocardiaceae,g:Amycolatopsis,s:JF079364_s
ASV_1146	0	0	0	0	18	0	0	0	0	0	0	0	0	28	9	0	0	0	p:Actinobacteriota,c:Actinobacteria,o:Frankiales,f:Nakamurellaceae,g:Nakamurella,s:Nakamurella flava
ASV_1147	0	0	0	0	0	0	0	0	0	0	0	0	0	0	0	0	55	0	p:Actinobacteriota,c:Actinobacteria,o:Frankiales,f:Nakamurellaceae,g:Nakamurella,s:AJ318104_s
ASV_1148	0	55	0	0	0	0	0	0	0	0	0	0	0	0	0	0	0	0	p:Bacteroidota,c:Bacteroidia,o:Flavobacteriales,f:Weeksellaceae,g:Chryseobacterium,s:Chryseobacterium fistulae
ASV_1149	0	0	0	0	0	0	0	0	0	0	54	0	0	0	0	0	0	0	p:Firmicutes,c:Bacilli,o:Bacillales,f:Bacillaceae;Lentibacillus,s:Lentibacillus sediminis
ASV_115	3	0	0	105	416	20	326	0	42	0	0	0	0	53	38	0	0	0	p:Bacteroidota,c:Bacteroidia,o:Flavobacteriales,f:Flavobacteriaceae,g:Aquimarina,s:HM238148_s
ASV_1150	0	0	0	0	2	0	0	0	0	0	52	0	0	0	0	0	0	0	p:Actinobacteriota,c:Actinobacteria,o:Actinomycetia;Pseudonocardiales;Pseudonocardiaceae;JF266448_g
ASV_1151	0	0	0	0	0	0	0	0	0	0	2	0	28	0	24	0	0	0	p:Proteobacteria,c:Gammaproteobacteria,o:Chromatiales;Ectothiorhodospiraceae;Thiohalospira,s:Thiohalospira halophila
ASV_1152	0	0	0	0	0	0	0	0	0	0	0	54	0	0	0	0	0	0	p:Actinobacteriota,c:Actinobacteria,o:Mycobacteriales;Tomitellaceae;Tomitella,s:Tomitella cavernea
ASV_1153	0	0	0	0	0	0	0	0	0	0	0	0	54	0	0	0	0	0	p:Firmicutes,c:Bacilli,o:Bacillales,f:Bacillaceae,g:Pseudogracilibacillus,s:JX001242_s
ASV_1154	0	15	0	0	0	0	0	0	0	0	0	0	39	0	0	0	0	0	p:Actinobacteriota,c:Actinobacteria,o:Propionibacteriales,f:Nocardioidaceae,g:Nocardioides,s:HQ538692_s
ASV_1155	0	0	0	0	0	0	0	0	0	0	0	0	0	54	0	0	0	0	p:Proteobacteria,c:Alphaproteobacteria,o:Defluviicoccales,f:Defluviicoccaceae,g:Defluviicoccus,s:DQ129305_s
ASV_1157	0	54	0	0	0	0	0	0	0	0	0	0	0	0	0	0	0	0	p:Proteobacteria,c:Alphaproteobacteria,o:Rhizobiales,f:Bartonellaceae;Bartonella,s:Bartonella ancashensis
ASV_1158	0	0	0	0	31	0	23	0	0	0	0	0	0	0	0	0	0	0	p:Actinobacteriota,c:Actinobacteria,o:Propionibacteriales,f:Nocardioidaceae,g:Nocardioides,s:JQ428792_s
ASV_1159	0	0	0	0	54	0	0	0	0	0	0	0	0	0	0	0	0	0	p:Firmicutes,c:Bacilli,o:Lactobacillales,f:Enterococcaceae,g:Enterococcus,s:Enterococcus faecalis
ASV_1160	0	0	0	0	19	0	35	0	0	0	0	0	0	0	0	0	0	0	p:Firmicutes,c:Bacilli,o:Bacillales,f:Bacillaceae,g:Virgibacillus,s:Virgibacillus ainsalahensis
ASV_1163	0	11	0	0	0	0	0	0	0	0	42	0	0	0	0	0	0	0	p:Proteobacteria,c:Alphaproteobacteria,o:Rhizobiales,f:Rhizobiaceae,g:Neorhizobium,s:Rhizobium deserti
ASV_1164	0	0	0	0	0	0	0	0	0	0	0	53	0	0	0	0	0	0	p:Firmicutes,c:Clostridia,o:Lachnospirales,f:Lachnospiraceae,g:Anaerotaenia,s:Anaerotaenia torta
ASV_1165	0	0	0	0	0	0	0	0	0	0	0	0	9	20	24	0	0	0	p:Proteobacteria,c:Gammaproteobacteria,o:Xanthomonadales,f:Lysobacterales;Lysobacteraceae;EF174287_g
ASV_1166	0	0	0	0	0	0	0	0	0	0	0	0	0	53	0	0	0	0	p:Actinobacteriota,c:Actinobacteria,o:Mycobacteriales;Tomitellaceae;Tomitella,s:Tomitella cavernea
ASV_1167	0	0	0	0	0	0	0	0	0	0	0	0	0	0	0	0	53	0	p:Actinobacteriota,c:Actinomycetia;Ruaniales;Ruaniaceae;Ruania,s:Ruania albidiflava
ASV_1168	0	0	0	0	0	0	0	0	0	0	0	0	0	0	0	0	0	53	p:Firmicutes,c:Bacilli,o:Bacillales,f:Sporolactobacillaceae,g:Scopulibacillus,s:Scopulibacillus_daqui
ASV_1169	0	0	0	0	0	0	0	0	0	0	0	0	0	0	0	0	0	53	p:Actinobacteriota,c:Actinobacteria,o:Pseudonocardiales,f:Pseudonocardiaceae,g:Amycolatopsis,s:JF079364_s
ASV_117	0	0	0	61	100	20	101	13	67	0	0	0	433	89	100	10	0	0	p:Firmicutes,c:Bacilli,o:Bacillales,f:Sporolactobacillaceae;Scopulibacillus,s:EF636829_s
ASV_1170	0	10	0	0	0	0	0	0	43	0	0	0	0	0	0	0	0	0	p:Proteobacteria,c:Alphaproteobacteria,o:Rhizobiales,f:Beijerinckiaceae,g:Methylobacterium,s:Methylobacterium jeotgali
ASV_1172	0	0	0	0	0	0	0	53	0	0	0	0	0	0	0	0	0	0	p:Proteobacteria,c:Gammaproteobacteria,o:Vibrionales,f:Vibrionaceae,g:Vibrio,s:Vibrio diazotrophicus
ASV_1173	0	0	0	0	0	0	0	0	0	0	52	0	0	0	0	0	0	0	p:Firmicutes,c:Clostridia,o:Lachnospirales,f:Lachnospiraceae,g:Mobilitalea,s:AJ229234_s
ASV_1175	0	0	0	0	0	0	0	0	0	0	0	0	0	52	0	0	0	0	p:Proteobacteria,c:Alphaproteobacteria,o:Rhodobacterales,f:Rhodobacteraceae,g:Amaricoccus,s:Amaricoccus macauensis
ASV_1176	0	0	0	0	18	0	6	0	0	0	0	0	0	28	0	0	0	0	p:Proteobacteria,c:Gammaproteobacteria,o:Diplorickettsiales,f:Diplorickettsiaceae,g:Rickettsiella,s:Rickettsiella popilliae
ASV_1177	0	0	0	0	0	0	0	0	0	0	0	0	0	0	0	0	0	52	p:Proteobacteria,c:Alphaproteobacteria,o:Sphingomonadales,f:Sphingomonadaceae,g:Sphingomonas,s:Sphingomonas humi
ASV_1178	0	0	0	0	0	0	0	0	0	0	0	0	0	0	0	0	0	52	p:Firmicutes,c:Bacilli,o:Bacillales,f:Sporolactobacillaceae;Scopulibacillus,s:EF636829_s
ASV_1179	0	52	0	0	0	0	0	0	0	0	0	0	0	0	0	0	0	0	p:Firmicutes,c:Bacilli,o:Lactobacillales,f:Streptococcaceae,g:Streptococcus,s:Streptococcus varani
ASV_118	0	50	0	65	0	57	40	30	0	0	745	0	0	0	0	0	0	0	p:Proteobacteria,c:Gammaproteobacteria,o:Enterobacterales,f:Enterobacteriaceae,g:Klebsiella,s:Klebsiella quasivariicola
ASV_1181	0	7	0	41	0	2	2	0	0	0	0	0	0	0	0	0	0	0	p:Proteobacteria,c:Gammaproteobacteria,o:Xanthomonadales,f:Rhodanobacteraceae,g:Frateuria,s:Dyella thiooxydans
ASV_1185	0	0	0	0	30	0	22	0	0	0	0	0	0	0	0	0	0	0	p:Firmicutes,c:Clostridia,o:Lachnospirales,f:Lachnospiraceae,g:AB185775_g,s:EU622732_s
ASV_1186	0	0	0	0	52	0	0	0	0	0	0	0	0	0	0	0	0	0	p:Firmicutes,c:Bacilli,o:Bacillales,f:Bacillaceae,g:Pseudogracilibacillus,s:JX001242_s
ASV_1187	0	0	0	0	0	52	0	0	0	0	0	0	0	0	0	0	0	0	p:Actinobacteriota,c:Actinobacteria,o:Micrococcales,f:Microbacteriaceae,g:Amnibacterium,s:Amnibacterium endophyticum
ASV_1188	0	0	0	0	0	52	0	0	0	0	0	0	0	0	0	0	0	0	p:Chloroflexi,c:Anaerolineae,o:Anaerolinaeles;Anaerolinaceae;Anaerolinea,s:JX224660_s
ASV_1189	0	0	0	0	0	0	0	52	0	0	0	0	0	0	0	0	0	0	p:Firmicutes,c:Bacilli,o:Bacillales,f:Bacillaceae,g:Sutcliffiella,s:Sutcliffiella deserti
ASV_119	0	0	0	0	0	0	0	0	523	12	15	11	343	0	0	0	78	0	p:Balneolota;Balneolia;Balneolales;Balneolaceae;EU328000_g
ASV_1190	0	0	0	0	0	0	0	3	0	0	48	0	0	0	0	0	0	0	p:Proteobacteria,c:Alphaproteobacteria,o:Rhizobiales;Methylopila_f;Agaricicola,s:Agaricicola taiwanensis
ASV_1191	0	0	0	0	0	0	0	0	0	0	51	0	0	0	0	0	0	0	p:Actinobacteriota,c:Actinobacteria,o:Micrococcales,f:Microbacteriaceae,g:Microbacterium,s:Microbacterium paraoxydans
ASV_1193	0	0	0	0	0	0	0	0	0	0	0	51	0	0	0	0	0	0	p:Proteobacteria,c:Gammaproteobacteria,o:Burkholderiales,f:Burkholderiaceae,g:Burkholderia,s:Burkholderia stabilis
ASV_1194	0	0	0	0	0	0	0	0	0	0	0	51	0	0	0	0	0	0	p:Proteobacteria,c:Gammaproteobacteria,o:Burkholderiales,f:Alcaligenaceae,g:Achromobacter,s:Achromobacter insuavis
ASV_1195	0	0	0	0	0	0	0	0	0	0	0	0	28	0	0	0	0	23	p:Actinobacteriota,c:Actinobacteria,o:Propionibacteriales,f:Nocardioidaceae,g:Nocardioides,s:Nocardioides bigeumensis
ASV_1196	0	0	0	0	0	0	0	0	31	0	0	0	20	0	0	0	0	0	p:Proteobacteria,c:Gammaproteobacteria,o:Salinisphaerales,f:Salinisphaeraceae,g:Salinisphaera,s:Salinisphaera orenii
ASV_1197	0	0	0	0	0	0	0	0	0	0	0	0	0	46	5	0	0	0	p:Proteobacteria,c:Gammaproteobacteria,o:Burkholderiales,f:Comamonadaceae,g:Acidovorax,s:Acidovorax delafieldii
ASV_1198	0	0	0	0	0	0	0	0	0	0	0	0	0	0	0	0	51	0	p:Proteobacteria,c:Gammaproteobacteria,o:Chromatiales;Ectothiorhodospiraceae;Thiohalospira,s:Thiohalospira halophila
ASV_1199	0	0	47	4	0	0	0	0	0	0	0	0	0	0	0	0	0	0	p:Proteobacteria,c:Gammaproteobacteria,o:Burkholderiales,f:Comamonadaceae,g:Rhizobacter,s:Rhizobacter fulvus
ASV_12	28	1796	2446	2840	119	1963	193	510	8	16	1716	2375	243	107	14	10	2561	926	p:Proteobacteria,c:Gammaproteobacteria,o:Burkholderiales,f:Alcaligenaceae,g:Achromobacter,s:Achromobacter insuavis
ASV_120	0	0	0	0	0	0	0	0	45	0	5	0	133	431	43	7	313	0	p:Actinobacteriota,c:Actinobacteria,o:Actinomycetia;Jatrophihabitantales;Jatrophihabitantaceae;Jatrophihabitans,s:Jatrophihabitans endophyticus
ASV_1200	0	0	29	0	7	12	0	0	3	0	0	0	0	0	0	0	0	0	p:Proteobacteria,c:Gammaproteobacteria,o:Pseudomonadales,f:Pseudomonadaceae,g:Pseudomonas,s:Pseudomonas cremoris
ASV_1201	0	0	0	0	0	0	0	0	51	0	0	0	0	0	0	0	0	0	p:Firmicutes,c:Bacilli,o:Bacillales,f:Bacillaceae;Salibacterium,s:Salibacterium nitratireducens
ASV_1202	0	0	0	0	4	0	0	0	0	3	0	0	0	22	8	13	0	0	p:Actinobacteriota,c:Actinobacteria,o:Micrococcales,f:Micrococcaceae,g:Arthrobacter,s:Arthrobacter alkaliphilus
ASV_1207	0	0	0	0	0	0	0	0	0	0	0	0	50	0	0	0	0	0	p:Firmicutes,c:Bacilli,o:Bacillales,f:Bacillaceae;Salicibibacter,s:Salicibibacter kimchii
ASV_1208	0	0	0	0	0	0	0	0	0	0	0	0	50	0	0	0	0	0	p:Proteobacteria,c:Gammaproteobacteria,o:Enterobacterales,f:Enterobacteriaceae,g:Enterobacter,s:Enterobacter chuandaensis
ASV_1209	0	0	0	0	0	0	0	0	0	0	0	0	0	50	0	0	0	0	p:Actinobacteriota,c:Thermoleophilia,o:Thermoleophilales;Thermoleophilaceae;PAC000142_g
ASV_121	13	0	0	0	20	0	0	0	24	21	0	0	0	845	50	0	0	0	p:Firmicutes,c:Bacilli,o:Bacillales,f:Bacillaceae,g:Lentibacillus,s:Lentibacillus saliphilus
ASV_1210	0	0	0	0	0	0	0	0	0	0	0	0	0	50	0	0	0	0	p:Actinobacteriota,c:Actinobacteria,o:Frankiales,f:Nakamurellaceae,g:Nakamurella,s:Nakamurella_multipartita
ASV_1211	0	0	0	0	0	0	0	0	0	0	0	0	0	0	0	0	50	0	p:Bacteroidota,c:Balneolia;Balneolales;Balneolaceae;Fodinibius,s:HQ397464_s
ASV_1212	0	0	0	0	0	0	0	0	0	0	0	0	0	0	0	0	50	0	p:Actinobacteriota,c:Actinobacteria,o:Corynebacteriales,f:Mycobacteriaceae,g:Mycobacterium,s:Mycobacterium brisbanense
ASV_1213	0	0	0	0	11	0	0	0	0	0	0	0	0	0	0	0	0	39	p:Proteobacteria,c:Gammaproteobacteria,o:Pseudomonadales,f:Moraxellaceae,g:Acinetobacter,s:Acinetobacter seifertii
ASV_1216	0	44	0	0	0	0	0	6	0	0	0	0	0	0	0	0	0	0	p:Proteobacteria,c:Alphaproteobacteria,o:Rhizobiales,f:Rhizobiaceae,g:Rhizobium,s:Rhizobium metallidurans
ASV_1219	0	0	0	0	0	0	0	0	0	0	49	0	0	0	0	0	0	0	p:Firmicutes,c:Clostridia,o:Lachnospirales,f:Lachnospiraceae,g:Mobilitalea,s:AJ229234_s
ASV_122	0	0	0	25	0	44	70	36	0	0	795	0	0	0	0	0	0	0	p:Actinobacteriota,c:Actinobacteria,o:Micrococcales,f:Microbacteriaceae,g:Curtobacterium,s:Curtobacterium flaccumfaciens
ASV_1220	0	0	0	0	0	0	0	0	0	0	0	49	0	0	0	0	0	0	p:Proteobacteria,c:Gammaproteobacteria,o:Pseudomonadales,f:Moraxellaceae,g:Acinetobacter,s:Acinetobacter lwoffii
ASV_1221	0	0	0	0	0	0	0	0	0	0	0	49	0	0	0	0	0	0	p:Actinobacteriota,c:Actinobacteria,o:Actinomycetia;Frankiales;Frankiaceae,s:Frankia,s:Frankia canadensis
ASV_1222	0	0	0	0	0	0	0	0	0	0	0	0	17	0	0	0	32	0	p:Planctomycetes;Phycisphaerae;Phycisphaerales;Phycisphaeraceae;JQ769568_g
ASV_1223	0	0	0	0	0	0	0	0	0	0	0	0	0	49	0	0	0	0	p:Bacteroidota,c:Bacteroidia,o:Flavobacteriales,f:Flavobacteriaceae,g:AM746689_g
ASV_1224	0	0	0	0	0	0	0	0	0	0	0	0	0	49	0	0	0	0	p:Verrucomicrobiota,c:Chlamydiae,o:Chlamydiales,f:Parachlamydiaceae,g:Metachlamydia,s:Metachlamydia lacustris
ASV_1225	0	0	0	0	0	0	0	0	0	0	0	0	0	0	49	0	0	0	p:Proteobacteria,c:Gammaproteobacteria,o:Salinisphaerales,f:Salinisphaeraceae,g:Salinisphaera,s:Salinisphaera japonica
ASV_1226	0	0	0	0	0	0	0	0	0	0	0	0	0	0	0	0	18	31	p:Firmicutes,c:Bacilli,o:Thermoactinomycetales,f:Thermoactinomycetaceae,g:Kroppenstedtia,s:Kroppenstedtia sanguinis
ASV_1227	0	0	0	0	0	0	0	0	0	0	0	0	0	0	0	0	0	49	p:Firmicutes,c:Clostridia,o:Clostridiales,f:Clostridiaceae,g:Clostridium,s:Clostridium_bornimense
ASV_1228	0	0	0	0	0	0	0	0	0	0	0	0	0	0	0	0	0	49	p:Chloroflexi;Ktedonobacteria;Ktedonobacterales;Ktedonobacteraceae;EU043936_g
ASV_1232	0	46	3	0	0	0	0	0	0	0	0	0	0	0	0	0	0	0	p:Firmicutes,c:Bacilli,o:Lactobacillales,f:Lactobacillaceae,g:Lactobacillus,s:Ligilactobacillus agilis
ASV_1234	0	49	0	0	0	0	0	0	0	0	0	0	0	0	0	0	0	0	p:Proteobacteria,c:Gammaproteobacteria,o:Alteromonadales,f:Pseudoalteromonadaceae,g:Pseudoalteromonas,s:Pseudoalteromonas atlantica
ASV_1235	0	49	0	0	0	0	0	0	0	0	0	0	0	0	0	0	0	0	p:Proteobacteria,c:Alphaproteobacteria,o:Rhizobiales,f:Rhizobiaceae,g:Bartonella,s:Bartonella henselae
ASV_1237	0	0	0	49	0	0	0	0	0	0	0	0	0	0	0	0	0	0	p:Actinobacteriota,c:Actinobacteria,o:Actinomycetia;Frankiales;Frankiaceae;Frankia,s:Frankia canadensis
ASV_1241	0	0	0	0	0	0	5	0	6	0	0	6	5	0	19	0	7	0	p:Patescibacteria,c:Saccharimonadia,o:Saccharimonadales,f:Saccharimonadaceae;Mycolatisynbacter,s:Mycolatisynbacter gordoniilyticus
ASV_1246	48	0	0	0	0	0	0	0	0	0	0	0	0	0	0	0	0	0	p:Proteobacteria,c:Alphaproteobacteria,o:Rhizobiales,f:Rhizobiaceae,g:Bartonella,s:Bartonella ancashensis
ASV_1248	0	0	0	0	27	0	21	0	0	0	0	0	0	0	0	0	0	0	p:Actinobacteriota,c:Actinobacteria,o:Pseudonocardiales,f:Pseudonocardiaceae,g:Saccharopolyspora,s:Saccharopolyspora qijiaojingensis
ASV_125	0	0	103	10	0	29	0	21	0	0	249	0	0	0	0	0	0	545	p:Actinobacteriota,c:Actinobacteria,o:Micrococcales,f:Microbacteriaceae,g:Leucobacter,s:Leucobacter tardus
ASV_1252	0	0	0	0	0	0	0	0	0	0	33	0	0	0	0	0	0	14	p:Actinobacteriota,c:Actinobacteria,o:Pseudonocardiales,f:Pseudonocardiaceae,g:Amycolatopsis,s:JF079364_s
ASV_1253	0	0	0	0	0	0	0	0	0	0	0	47	0	0	0	0	0	0	p:Proteobacteria,c:Gammaproteobacteria,o:Pseudomonadales,f:Moraxellaceae,g:Acinetobacter,s:Acinetobacter lwoffii
ASV_1254	0	0	0	0	0	0	0	0	0	0	0	0	47	0	0	0	0	0	p:Firmicutes,c:Bacilli,o:Bacillales,f:Bacillaceae;Alteribacillus,s:Alteribacillus persepolensis
ASV_1255	0	0	0	0	0	0	0	0	0	0	0	0	22	25	0	0	0	0	p:Firmicutes,c:Bacilli,o:Bacillales,f:Sporolactobacillaceae;Camelliibacillus,s:Camelliibacillus cellulosilyticus
ASV_1256	0	0	0	0	0	23	0	0	0	0	0	0	24	0	0	0	0	0	p:Firmicutes,c:Bacilli,o:Lactobacillales,f:Enterococcaceae,g:Enterococcus,s:Enterococcus devriesei
ASV_1257	0	0	0	0	0	0	0	0	0	0	0	0	0	47	0	0	0	0	p:Firmicutes,c:Bacilli,o:Bacillales,f:Bacillaceae,g:Lentibacillus,s:Lentibacillus massiliensis
ASV_1258	0	0	0	0	0	0	0	0	21	0	0	0	0	26	0	0	0	0	p:Proteobacteria,c:Gammaproteobacteria,o:Chromatiales;Chromatiaceae;FM955323_g
ASV_1259	0	0	0	0	0	0	0	0	0	0	0	0	0	0	47	0	0	0	p:Firmicutes,c:Bacilli,o:Lactobacillales,f:Leuconostocaceae,g:Leuconostoc,s:Leuconostoc mesenteroides
ASV_126	0	36	17	756	12	16	38	57	0	0	25	0	0	0	0	0	0	0	p:Proteobacteria,c:Alphaproteobacteria,o:Rhizobiales,f:Beijerinckiaceae,g:Methylobacterium,s:Methylobacterium_komagatae
ASV_1260	0	0	0	0	0	0	0	0	0	0	0	0	0	0	0	0	47	0	p:Bacteroidota,c:Bacteroidia,o:Flavobacteriales,f:Crocinitomicaceae,g:Brumimicrobium,s:DQ015861_s
ASV_1261	0	0	0	0	0	0	0	0	0	0	0	0	0	0	0	0	47	0	p:Actinobacteriota,c:Actinobacteria,o:Propionibacteriales,f:Nocardioidaceae,g:Nocardioides,s:JQ428792_s
ASV_1262	0	0	0	0	0	0	0	0	0	0	0	0	0	0	0	0	47	0	p:Actinobacteriota,c:Actinobacteria,o:Mycobacteriales;Tomitellaceae;Tomitella,s:Tomitella cavernea
ASV_1263	0	0	0	0	0	0	0	0	0	0	0	0	0	0	0	0	0	47	p:Firmicutes,c:Bacilli,o:Bacillales,f:Bacillaceae,g:Neobacillus,s:Neobacillus niacini
ASV_1264	0	0	0	0	0	0	0	0	0	0	0	0	0	0	0	0	0	47	p:Firmicutes,c:Bacilli,o:Bacillales,f:Bacillaceae,g:Alkalihalobacillus,s:AB696573_s
ASV_1266	0	0	47	0	0	0	0	0	0	0	0	0	0	0	0	0	0	0	p:Proteobacteria,c:Alphaproteobacteria,o:Sphingomonadales,f:Sphingomonadaceae,g:Sphingomonas,s:Sphingomonas gilva
ASV_1267	0	0	0	47	0	0	0	0	0	0	0	0	0	0	0	0	0	0	p:Firmicutes,c:Bacilli,o:Staphylococcales,f:Staphylococcaceae,g:Staphylococcus,s:Staphylococcus gallinarum
ASV_1268	0	0	0	47	0	0	0	0	0	0	0	0	0	0	0	0	0	0	p:Firmicutes,c:Bacilli,o:Bacillales,f:Bacillaceae,g:Virgibacillus,s:CP007161_s
ASV_1269	0	0	0	47	0	0	0	0	0	0	0	0	0	0	0	0	0	0	p:Proteobacteria,c:Gammaproteobacteria,o:Enterobacterales,f:Enterobacteriaceae,g:Klebsiella,s:Klebsiella quasivariicola
ASV_127	0	3	0	0	37	0	13	0	91	0	46	119	210	127	84	54	0	166	p:Firmicutes,c:Bacilli,o:Bacillales,f:Bacillaceae,g:Virgibacillus,s:Virgibacillus dokdonensis
ASV_1272	0	0	0	0	0	0	0	0	0	0	0	0	0	46	0	0	0	0	p:Chloroflexi,c:Chloroflexia,o:Thermomicrobiales,f:DQ129389_o;DQ129389_f;FJ478561_g
ASV_1276	0	0	0	0	0	0	0	0	41	0	0	0	0	0	0	0	0	5	p:Proteobacteria,c:Gammaproteobacteria,o:Nitrococcales,f:Halorhodospiraceae,g:Nitrococcus,s:Nitrococcus mobilis
ASV_128	7	0	92	6	35	400	10	0	195	9	11	0	0	10	53	65	30	15	p:Firmicutes,c:Bacilli,o:Mycoplasmatales,f:Mycoplasmataceae,g:Mycoplasma,s:Mycoplasma edwardii
ASV_1280	0	0	0	0	25	0	21	0	0	0	0	0	0	0	0	0	0	0	p:Firmicutes,c:Clostridia,o:Oscillospirales,f:Ruminococcaceae,g:EU381487_g
ASV_1282	0	0	4	0	0	0	0	0	0	0	41	0	0	0	0	0	0	0	p:Proteobacteria,c:Gammaproteobacteria,o:Diplorickettsiales,f:Coxiellaceae;Aquirickettsiella,s:Aquirickettsiella gammari
ASV_1283	0	0	0	0	0	0	2	0	0	0	43	0	0	0	0	0	0	0	p:Actinobacteriota,c:Actinobacteria,o:Propionibacteriales,f:Propionibacteriaceae,g:Microlunatus,s:Microlunatus okinawensis
ASV_1284	0	0	0	0	0	0	0	0	0	0	0	0	0	45	0	0	0	0	p:Chloroflexi,c:Chloroflexia,o:Thermomicrobiales,f:DQ129389_f;FJ478561_g
ASV_1285	0	0	0	0	0	0	0	0	0	0	0	0	0	45	0	0	0	0	p:Actinobacteriota,c:Acidimicrobiia,o:Microtrichales,f:Microtrichaceae,g:Microthrix,s:CU927576_s
ASV_1286	0	0	0	0	0	0	0	0	43	0	0	0	0	2	0	0	0	0	p:Actinobacteriota,c:Actinobacteria,o:Streptosporangiales,f:Thermomonosporaceae,g:Actinomadura,s:Actinomadura meyerae
ASV_1287	45	0	0	0	0	0	0	0	0	0	0	0	0	0	0	0	0	0	p:Proteobacteria,c:Alphaproteobacteria,o:Rhizobiales,f:Rhizobiaceae,g:Bartonella,s:Bartonella ancashensis
ASV_1288	45	0	0	0	0	0	0	0	0	0	0	0	0	0	0	0	0	0	p:Proteobacteria,c:Alphaproteobacteria,o:Rhizobiales,f:Rhizobiaceae,g:Bartonella,s:Bartonella ancashensis
ASV_1289	0	41	0	0	0	2	2	0	0	0	0	0	0	0	0	0	0	0	p:Proteobacteria,c:Gammaproteobacteria,o:Burkholderiales,f:PAC002248_f;PAC002248_g
ASV_129	0	0	0	0	130	10	61	0	181	12	0	0	140	49	157	46	112	22	p:Proteobacteria,c:Gammaproteobacteria,o:Salinisphaerales,f:Salinisphaeraceae,g:Salinisphaera,s:Salinisphaera orenii
ASV_1290	0	0	0	0	45	0	0	0	0	0	0	0	0	0	0	0	0	0	p:Proteobacteria,c:Gammaproteobacteria,o:Alteromonadales,f:Pseudoalteromonadaceae,g:Pseudoalteromonas,s:Pseudoalteromonas atlantica
ASV_1293	0	0	0	0	0	0	0	0	0	0	44	0	0	0	0	0	0	0	p:Proteobacteria,c:Alphaproteobacteria,o:Rhizobiales,f:Devosiaceae,g:Devosia,s:Devosia submarina
ASV_1294	0	0	0	0	0	0	0	0	0	0	44	0	0	0	0	0	0	0	p:Actinobacteriota,c:Actinobacteria,o:Actinomycetia;Sporichthyales;Sporichthyaceae;AF408985_g
ASV_1298	0	0	0	0	0	0	0	0	0	0	0	44	0	0	0	0	0	0	p:Firmicutes,c:Bacilli,o:Bacillales,f:Planococcaceae;Kurthia,s:Kurthia gibsonii
ASV_1299	0	12	0	0	0	0	0	0	0	0	0	0	32	0	0	0	0	0	p:Proteobacteria,c:Gammaproteobacteria,o:Enterobacterales,f:Enterobacteriaceae,g:Citrobacter,s:Citrobacter telavivensis
ASV_13	34	204	102	144	65	7191	275	300	59	79	238	10	397	78	7265	121	16	14	p:Firmicutes,c:Clostridia,o:Clostridiales,f:Peptostreptococcaceae,g:Paraclostridium,s:Paeniclostridium sordellii
ASV_130	0	0	0	0	305	0	251	0	93	0	0	0	0	120	0	0	0	151	p:Firmicutes,c:Bacilli,o:Bacillales,f:Bacillaceae,g:Virgibacillus,s:Virgibacillus ndiopensis
ASV_1300	0	0	0	0	0	0	0	0	0	0	0	0	0	44	0	0	0	0	p:Verrucomicrobiota,c:Chlamydiae,o:Chlamydiales,f:Parachlamydiaceae,g:Metachlamydia,s:Metachlamydia lacustris
ASV_1302	0	0	0	0	26	0	15	0	0	0	0	0	0	3	0	0	0	0	p:Firmicutes,c:Bacilli,o:Lactobacillales,f:Streptococcaceae,g:Streptococcus,s:Streptococcus_ferus
ASV_1303	0	0	0	0	0	0	0	0	0	0	0	0	0	0	44	0	0	0	p:Firmicutes,c:Clostridia,o:Clostridiales,f:Peptostreptococcaceae,g:Romboutsia,s:Romboutsia hominis
ASV_1304	0	0	0	0	0	0	0	0	0	0	0	0	0	0	0	0	44	0	p:Proteobacteria,c:Alphaproteobacteria,o:Rhizobiales,f:Beijerinckiaceae,g:Methylobacterium,s:Methylorubrum populi
ASV_1308	0	0	0	44	0	0	0	0	0	0	0	0	0	0	0	0	0	0	p:Proteobacteria,c:Gammaproteobacteria,o:Vibrionales,f:Vibrionaceae,g:Vibrio,s:Vibrio parahaemolyticus
ASV_1309	0	0	0	0	21	0	23	0	0	0	0	0	0	0	0	0	0	0	p:Deinococcota,c:Deinococci,o:Deinococcales,f:Deinococcaceae,g:Deinococcus,s:Deinococcus_grandis
ASV_131	0	5	0	71	211	2	41	18	92	0	0	0	157	112	70	23	73	37	p:Bacteroidota,c:Bacteroidia,o:Chitinophagales,f:Chitinophagaceae,g:HM035995_g
ASV_1310	0	0	0	0	0	0	0	44	0	0	0	0	0	0	0	0	0	0	p:Proteobacteria,c:Gammaproteobacteria,o:Pasteurellales,f:Pasteurellaceae,g:Testudinibacter,s:Testudinibacter aquarius
ASV_1311	0	0	0	0	0	0	0	0	0	0	43	0	0	0	0	0	0	0	p:Firmicutes,c:Clostridia,o:unclassified,f:Hungateiclostridiaceae,g:Ruminiclostridium,s:JN540267_s
ASV_1312	0	0	0	0	0	0	0	34	0	0	9	0	0	0	0	0	0	0	p:Actinobacteriota,c:Actinobacteria,o:Corynebacteriales,f:Mycobacteriaceae,g:Mycobacterium,s:BFAB_s
ASV_1314	0	0	0	0	0	0	0	0	0	0	0	43	0	0	0	0	0	0	p:Proteobacteria,c:Gammaproteobacteria,o:Pseudomonadales,f:Moraxellaceae,g:Acinetobacter,s:Acinetobacter colistiniresistens
ASV_1315	0	0	0	0	0	0	0	0	0	0	0	43	0	0	0	0	0	0	p:Actinobacteriota,c:Actinobacteria,o:Mycobacteriales;Nocardiaceae;Rhodococcus,s:Rhodococcus ruber
ASV_1316	0	0	0	0	0	0	0	0	0	0	0	0	6	0	0	0	0	37	p:Chlamydiae,c:Chlamydiia,o:Parachlamydiales,f:Simkaniaceae,g:Simkania,s:Simkania negevensis
ASV_1318	0	0	0	0	0	0	0	0	0	0	0	0	0	43	0	0	0	0	p:Actinobacteriota,c:Actinobacteria,o:Corynebacteriales,f:Mycobacteriaceae,g:Mycobacterium,s:Mycobacterium chubuense
ASV_1319	0	0	0	0	0	0	0	0	0	0	0	0	0	43	0	0	0	0	p:Firmicutes,c:Clostridia,o:Clostridiales,f:Anaerovoracaceae,g:AB198494_g
ASV_132	0	0	0	0	159	0	127	0	119	0	0	0	137	59	221	0	89	0	p:Proteobacteria,c:Gammaproteobacteria,o:Salinisphaerales,f:Salinisphaeraceae,g:Salinisphaera,s:Salinisphaera orenii
ASV_1320	0	0	0	0	0	0	0	0	0	0	0	0	0	43	0	0	0	0	p:Bacteroidota,c:Bacteroidia,o:Saprospiria;Saprospirales;Saprospiraceae;GQ396868_g
ASV_1323	0	0	0	0	25	0	18	0	0	0	0	0	0	0	0	0	0	0	p:Actinobacteriota,c:Actinobacteria,o:Propionibacteriales,f:Nocardioidaceae,g:Nocardioides,s:HQ538692_s
ASV_1325	0	0	0	0	0	43	0	0	0	0	0	0	0	0	0	0	0	0	p:Firmicutes,c:Bacilli,o:Lactobacillales,f:Streptococcaceae,g:Streptococcus,s:Streptococcus sanguinis
ASV_1327	0	0	0	0	0	0	0	0	43	0	0	0	0	0	0	0	0	0	p:Proteobacteria,c:Alphaproteobacteria,o:Acetobacterales,f:Acetobacteraceae,g:Roseomonas,s:Roseomonas gilardii
ASV_133	0	0	0	0	0	0	12	0	31	0	170	17	14	0	7	3	10	633	p:Actinobacteriota,c:Actinomycetia;Mycobacteriales;Nocardiaceae;Rhodococcus,s:Rhodococcus ruber
ASV_1330	0	0	0	0	0	0	0	0	0	0	0	3	39	0	0	0	0	0	p:Proteobacteria,c:Gammaproteobacteria,o:Chromatiales;Ectothiorhodospiraceae;EU735649_g
ASV_1332	0	0	0	0	0	0	0	0	0	0	0	0	0	0	0	0	42	0	p:Firmicutes,c:Bacilli,o:Lactobacillales,f:Lactobacillaceae,g:Limosilactobacillus,s:Limosilactobacillus panis
ASV_1333	0	0	0	0	0	0	0	0	0	0	0	0	0	0	0	0	42	0	p:Actinobacteriota,c:Actinobacteria,o:Corynebacteriales,f:Mycobacteriaceae,g:Mycobacterium,s:Mycobacterium brisbanense
ASV_1334	0	0	0	0	0	0	0	0	0	0	0	0	0	0	0	0	0	42	p:Proteobacteria,c:Gammaproteobacteria,o:Salinisphaerales,f:Salinisphaeraceae,g:Salinisphaera,s:Salinisphaera orenii
ASV_1335	0	0	0	0	0	0	0	0	0	0	0	0	0	0	0	0	0	42	p:Firmicutes,c:Bacilli,o:Bacillales,f:Sporolactobacillaceae;Scopulibacillus,s:Scopulibacillus darangshiensis
ASV_1336	0	0	0	0	24	0	0	0	0	0	0	0	0	0	0	0	0	18	p:Dependentiae,c:Babeliae,o:Babeliales,f:X97099_f;X97099_g
ASV_1337	0	0	0	0	0	0	0	0	0	0	0	0	0	0	0	0	0	42	p:Actinobacteriota,c:Actinomycetia;Mycobacteriales;Gordoniaceae;Gordonia,s:Gordonia rhizosphera
ASV_1338	4	0	0	0	17	0	21	0	0	0	0	0	0	0	0	0	0	0	p:Proteobacteria,c:Alphaproteobacteria,o:Rhizobiales,f:Methylopila_f;Albibacter,s:Albibacter methylovorans
ASV_134	0	0	0	0	0	0	0	0	104	0	476	133	85	0	0	0	0	96	p:Actinobacteriota,c:Actinobacteria,o:Pseudonocardiales,f:Pseudonocardiaceae,g:Amycolatopsis,s:JF079364_s
ASV_1340	0	0	0	0	0	27	0	0	15	0	0	0	0	0	0	0	0	0	p:Firmicutes,c:Bacilli,o:Bacillales,f:unclassified_o_Bacillales,g:unclassified_o_Bacillales,s:unclassified_o_Bacillales
ASV_1341	0	0	0	0	0	0	42	0	0	0	0	0	0	0	0	0	0	0	p:Firmicutes,c:Bacilli,o:Lactobacillales,f:Enterococcaceae,g:Enterococcus,s:unclassified
ASV_1344	0	0	0	0	0	0	0	6	0	0	35	0	0	0	0	0	0	0	p:Proteobacteria,c:Alphaproteobacteria,o:Rhizobiales,f:Devosiaceae,g:Devosia,s:unclassified_g_Devosia
ASV_1348	0	0	0	0	0	0	0	0	0	0	0	41	0	0	0	0	0	0	p:Firmicutes,c:Bacilli,o:Bacillales,f:Bacillaceae,g:Bacillus,s:Bacillus amyloliquefaciens
ASV_135	0	0	0	0	0	427	0	0	0	0	0	0	0	0	466	0	0	0	p:Firmicutes,c:Clostridia,o:Clostridiales,f:Peptostreptococcaceae,g:Paeniclostridium,s:Paeniclostridium hominis
ASV_1350	0	0	0	0	0	0	0	0	0	0	0	41	0	0	0	0	0	0	p:Actinobacteriota,c:Actinobacteria,o:Corynebacteriales,f:unclassified,g:unclassified,s:unclassified
ASV_1351	0	0	0	0	0	0	0	0	0	0	0	0	0	41	0	0	0	0	p:Actinobacteriota,c:Actinobacteria,o:unclassified,f:unclassified,g:unclassified,s:unclassified
ASV_1352	0	0	0	0	0	0	0	0	0	0	0	0	0	41	0	0	0	0	p:Firmicutes,c:Clostridia,o:Clostridiales;Oscillospiraceae;JX457216_g
ASV_1353	0	0	0	0	0	0	0	0	0	0	0	0	0	0	0	0	41	0	p:Actinobacteriota,c:Actinobacteria,o:unclassified,f:unclassified,g:unclassified,s:unclassified
ASV_1354	0	0	0	0	0	0	0	0	0	0	0	0	0	0	0	0	41	0	p:Actinobacteriota,c:Actinobacteria,o:Frankiales,f:Frankiaceae,g:Jatrophihabitans,s:Jatrophihabitans_endophyticus
ASV_1357	2	0	0	0	0	0	0	0	39	0	0	0	0	0	0	0	0	0	p:Firmicutes,c:Clostridia,o:Clostridiales,f:Clostridiaceae,g:Clostridium,s:Clostridium moniliforme
ASV_1359	0	0	0	0	0	0	0	0	0	0	40	0	0	0	0	0	0	0	p:Firmicutes,c:Clostridia,o:Lachnospirales,f:Lachnospiraceae,g:unclassified,s:unclassified
ASV_136	0	0	0	0	101	0	127	0	162	0	0	0	107	74	68	0	9	240	p:Actinobacteriota,c:Actinobacteria,o:Frankiales,f:Nakamurellaceae,g:Nakamurella,s:unclassified_g_Nakamurella
ASV_1360	0	0	0	0	0	0	0	0	0	0	40	0	0	0	0	0	0	0	p:Proteobacteria,c:Gammaproteobacteria,o:Vibrionales,f:Vibrionaceae,g:Vibrio,s:Vibrio kanaloae
ASV_1361	0	9	4	2	0	0	0	21	0	0	4	0	0	0	0	0	0	0	p:Proteobacteria,c:Alphaproteobacteria,o:Rhizobiales,f:Beijerinckiaceae,g:1174-901-12,s:unclassified_g_1174-901-12
ASV_1365	0	0	0	0	0	0	0	0	0	0	0	0	0	40	0	0	0	0	p:Actinobacteriota,c:Acidimicrobiia,o:Microtrichales,f:Microtrichaceae,g:IMCC26207,s:Actinobacteria_bacterium
ASV_1366	0	0	0	0	0	0	0	26	8	0	0	0	0	0	6	0	0	0	p:Actinobacteriota,c:Actinobacteria,o:Propionibacteriales,f:Nocardioidaceae,g:unclassified,s:unclassified
ASV_1368	0	0	0	0	0	0	0	4	0	0	0	0	0	0	0	0	36	0	p:Bacteroidota,c:Bacteroidia,o:Flavobacteriales,f:Weeksellaceae,g:Chryseobacterium,s:unclassified_g_Chryseobacterium
ASV_137	0	0	0	0	44	96	25	12	59	9	0	5	408	94	0	4	0	114	p:Bacteroidota,c:Rhodothermia,o:Balneolales,f:Balneolaceae,g:Fodinibius,s:HQ397464_s
ASV_1370	0	0	40	0	0	0	0	0	0	0	0	0	0	0	0	0	0	0	p:Proteobacteria,c:Gammaproteobacteria,o:Alteromonadales,f:Pseudoalteromonadaceae,g:Pseudoalteromonas,s:unclassified
ASV_1371	0	0	0	0	26	0	14	0	0	0	0	0	0	0	0	0	0	0	p:Firmicutes,c:Bacilli,o:Lactobacillales,f:Lactobacillaceae,g:Lactobacillus,s:Lactiplantibacillus paraplantarum
ASV_1373	0	0	0	0	0	0	0	40	0	0	0	0	0	0	0	0	0	0	p:Proteobacteria,c:Alphaproteobacteria,o:Rhizobiales,f:Devosiaceae,g:Devosia,s:unclassified_g_Devosia
ASV_1375	0	0	0	0	0	0	0	0	0	0	39	0	0	0	0	0	0	0	p:Proteobacteria,c:Gammaproteobacteria,o:Enterobacterales,f:Enterobacteriaceae,g:unclassified
ASV_1376	0	0	0	0	0	0	0	0	0	0	39	0	0	0	0	0	0	0	p:Actinobacteriota,c:Actinobacteria,o:Corynebacteriales,f:Nocardiaceae,g:Rhodococcus,s:unclassified_g_Rhodococcus
ASV_1377	0	0	0	0	0	0	0	0	0	0	0	0	0	39	0	0	0	0	p:Actinobacteriota,c:Thermoleophilia,o:Solirubrobacterales,f:67-14,g:unclassified_f_67-14,s:unclassified_f_67-14
ASV_1378	0	0	0	0	0	0	0	0	0	0	0	0	0	39	0	0	0	0	p:Actinobacteriota,c:Acidimicrobiia,o:unclassified_c_Acidimicrobiia,f:unclassified_c_Acidimicrobiia,g:unclassified
ASV_1379	0	0	0	0	0	0	0	0	0	0	0	0	0	39	0	0	0	0	p:Proteobacteria,c:Alphaproteobacteria,o:Rhizobiales,f:Hyphomicrobiaceae,g:Hyphomicrobium,s:unclassified
ASV_138	0	286	52	161	0	0	20	0	0	0	0	222	0	16	0	0	0	110	p:Proteobacteria,c:Gammaproteobacteria,o:Burkholderiales,f:Burkholderiaceae,g:Burkholderia,s:Burkholderia cepacia
ASV_1380	0	0	0	0	0	0	0	0	25	0	0	0	0	0	14	0	0	0	p:Firmicutes,c:Bacilli,o:Bacillales,f:Bacillaceae,g:unclassified_f_Bacillaceae,s:unclassified_f_Bacillaceae
ASV_1381	0	0	0	0	0	0	0	0	0	0	0	0	0	0	0	39	0	0	p:Proteobacteria,c:Gammaproteobacteria,o:Enterobacterales,f:Morganellaceae,g:Morganella,s:unclassified_g_Morganella
ASV_1382	0	0	0	0	0	0	0	0	0	0	0	0	0	0	0	0	0	39	p:Proteobacteria,c:Alphaproteobacteria,o:Rhizobiales,f:unclassified,g:unclassified,s:unclassified
ASV_1383	0	0	0	0	0	0	0	0	0	0	0	0	0	0	0	0	0	39	p:Proteobacteria,c:Gammaproteobacteria,o:Diplorickettsiales,f:Diplorickettsiaceae,g:Rickettsiella,s:Rickettsiella popilliae
ASV_1384	39	0	0	0	0	0	0	0	0	0	0	0	0	0	0	0	0	0	p:Proteobacteria,c:Alphaproteobacteria,o:Rhizobiales,f:Rhizobiaceae,g:Bartonella,s:Bartonella ancashensis
ASV_1385	0	39	0	0	0	0	0	0	0	0	0	0	0	0	0	0	0	0	p:Proteobacteria,c:Alphaproteobacteria,o:Rhizobiales,f:Rhizobiaceae,g:unclassified_f_Rhizobiaceae,s:unclassified_f_Rhizobiaceae
ASV_1389	0	0	0	0	0	0	0	0	39	0	0	0	0	0	0	0	0	0	p:Chloroflexi,c:Chloroflexia,o:Thermomicrobiales,f:JG30-KF-CM45,g:unclassified_f_JG30-KF-CM45,s:unclassified
ASV_1392	0	0	0	0	0	0	0	0	0	0	0	0	0	38	0	0	0	0	p:Proteobacteria,c:Alphaproteobacteria,o:Sphingomonadales,f:Sphingomonadaceae,g:Sphingopyxis,s:unclassified_g_Sphingopyxis
ASV_1393	0	0	0	0	0	0	0	0	0	0	0	0	0	38	0	0	0	0	p:Bacteroidota,c:Bacteroidia,o:Flavobacteriales,f:Flavobacteriaceae,g:Flavobacterium,s:Flavobacterium_lutivivi
ASV_1394	0	0	0	0	0	0	0	0	0	0	0	0	0	38	0	0	0	0	p:Firmicutes,c:Bacilli,o:Bacillales,f:Bacillaceae,g:Virgibacillus,s:Virgibacillus_siamensis
ASV_1395	0	0	0	0	0	0	0	0	0	0	0	0	0	38	0	0	0	0	p:Proteobacteria,c:Alphaproteobacteria,o:Rhodobacterales,f:Rhodobacteraceae,g:Amaricoccus,s:Tetracoccus_cechii
ASV_1396	0	0	0	0	0	0	0	0	0	0	0	0	0	0	0	0	38	0	p:Firmicutes,c:Clostridia,o:Lachnospirales,f:Lachnospiraceae,g:unclassified,s:unclassified
ASV_1399	0	0	0	0	0	0	0	0	0	0	0	0	0	0	0	0	0	38	p:Proteobacteria,c:Gammaproteobacteria,o:Pseudomonadales,f:Moraxellaceae,g:Acinetobacter,s:Acinetobacter proteolyticus
ASV_14	47	138	0	356	1723	225	1668	248	1297	77	1288	675	3735	781	478	138	867	2836	p:Actinobacteriota,c:Actinobacteria,o:Pseudonocardiales,f:Pseudonocardiaceae,g:unclassified,s:unclassified
ASV_140	0	51	135	143	0	283	47	102	0	0	0	0	0	0	19	0	0	0	p:Proteobacteria,c:Gammaproteobacteria,o:Alteromonadales,f:Pseudoalteromonadaceae,g:Pseudoalteromonas,s:unclassified
ASV_1402	0	0	0	0	0	32	0	6	0	0	0	0	0	0	0	0	0	0	p:Firmicutes,c:Bacilli,o:Thermoactinomycetales,f:Thermoactinomycetaceae,g:unclassified,s:unclassified
ASV_1403	0	0	0	0	0	38	0	0	0	0	0	0	0	0	0	0	0	0	p:Bacteroidota,c:Rhodothermia,o:Balneolales,f:Balneolaceae,g:unclassified_f_Balneolaceae,s:unclassified_f_Balneolaceae
ASV_1404	0	0	0	0	0	0	0	38	0	0	0	0	0	0	0	0	0	0	p:Actinobacteriota,c:Actinobacteria,o:Pseudonocardiales,f:Pseudonocardiaceae,g:unclassified,s:unclassified
ASV_1405	0	0	0	0	0	0	0	38	0	0	0	0	0	0	0	0	0	0	p:Firmicutes,c:Bacilli,o:Paenibacillales,f:Paenibacillaceae,g:Ammoniphilus,s:Ammoniphilus_sp.
ASV_1406	0	0	0	0	0	0	0	0	0	0	37	0	0	0	0	0	0	0	p:Actinobacteriota,c:Actinobacteria,o:Propionibacteriales,f:Propionibacteriaceae,g:Microlunatus,s:unclassified_g_Microlunatus
ASV_1408	0	0	0	0	0	0	0	0	0	0	0	37	0	0	0	0	0	0	p:Proteobacteria,c:Gammaproteobacteria,o:Alteromonadales,f:Pseudoalteromonadaceae,g:Pseudoalteromonas,s:unclassified
ASV_1409	0	0	0	0	0	0	0	0	0	0	0	0	37	0	0	0	0	0	p:Firmicutes,c:Bacilli,o:Bacillales,f:unclassified_o_Bacillales,g:unclassified_o_Bacillales,s:unclassified_o_Bacillales
ASV_141	0	0	0	0	0	348	0	0	0	0	0	0	0	0	428	0	0	0	p:Firmicutes,c:Clostridia,o:Clostridiales,f:Peptostreptococcaceae,g:Paeniclostridium,s:Paeniclostridium hominis
ASV_1411	0	0	0	0	0	0	0	0	0	0	0	0	0	0	5	32	0	0	p:Firmicutes,c:Bacilli,o:Lactobacillales,f:Enterococcaceae,g:Enterococcus,s:unclassified
ASV_1412	0	0	0	0	0	0	0	0	0	0	0	0	0	0	0	0	37	0	p:Proteobacteria,c:Gammaproteobacteria,o:Enterobacterales,f:Enterobacteriaceae,g:unclassified,s:unclassified
ASV_1413	0	0	0	0	0	0	0	0	0	0	0	0	0	0	0	0	0	37	p:Proteobacteria,c:Gammaproteobacteria,o:unclassified_c_Gammaproteobacteria,f:unclassified_c_Gammaproteobacteria,g:unclassified
ASV_1414	0	0	0	0	0	0	0	0	0	0	0	0	0	0	0	0	0	37	p:Proteobacteria,c:Gammaproteobacteria,o:Enterobacterales,f:Erwiniaceae,g:unclassified_f_Erwiniaceae,s:unclassified_f_Erwiniaceae
ASV_1419	0	0	37	0	0	0	0	0	0	0	0	0	0	0	0	0	0	0	p:Proteobacteria,c:Gammaproteobacteria,o:Enterobacterales,f:Enterobacteriaceae,g:unclassified
ASV_142	0	0	0	0	0	0	39	0	66	0	0	0	280	29	32	0	324	0	p:unclassified,c:unclassified,o:unclassified,f:unclassified,g:unclassified,s:unclassified
ASV_1421	0	0	0	0	17	0	20	0	0	0	0	0	0	0	0	0	0	0	p:Proteobacteria,c:Gammaproteobacteria,o:Pseudomonadales,f:Moraxellaceae,g:Acinetobacter,s:KB850070_s
ASV_1422	0	0	0	0	0	0	0	37	0	0	0	0	0	0	0	0	0	0	p:Actinobacteriota,c:Actinobacteria,o:Corynebacteriales,f:Mycobacteriaceae,g:Mycobacterium,s:Mycobacterium moriokaense
ASV_1423	0	0	0	0	0	0	0	0	0	0	36	0	0	0	0	0	0	0	p:Proteobacteria,c:Gammaproteobacteria,o:Xanthomonadales,f:Rhodanobacteraceae,g:Chujaibacter,s:Xanthomonadales_bacterium
ASV_1427	0	0	0	0	0	0	0	0	0	0	0	0	0	36	0	0	0	0	p:Actinobacteriota,c:Actinobacteria,o:Corynebacteriales,f:Mycobacteriaceae,g:Mycobacterium,s:Mycobacterium sphagni
ASV_1428	0	0	0	0	0	0	0	0	0	0	0	0	0	36	0	0	0	0	p:Actinobacteriota,c:Actinobacteria,o:unclassified,f:unclassified,g:unclassified,s:unclassified
ASV_1429	0	0	0	0	0	0	0	0	0	0	0	0	0	36	0	0	0	0	p:Proteobacteria,c:Gammaproteobacteria,o:Xanthomonadales,f:Xanthomonadaceae,g:Thermomonas,s:Thermomonas_brevis
ASV_143	6	0	0	0	0	0	0	0	0	34	0	181	0	385	135	10	0	0	p:Proteobacteria,c:Gammaproteobacteria,o:Diplorickettsiales,f:Diplorickettsiaceae,g:Rickettsiella,s:Rickettsiella popilliae
ASV_1430	0	0	0	0	0	0	0	0	0	0	0	0	0	36	0	0	0	0	p:Patescibacteria,c:Saccharimonadia,o:Saccharimonadales,f:unclassified,g:unclassified,s:unclassified
ASV_1432	0	0	0	0	0	0	0	0	0	0	0	0	0	0	0	36	0	0	p:Proteobacteria,c:Gammaproteobacteria,o:Enterobacterales,f:Enterobacteriaceae,g:unclassified,s:unclassified
ASV_1433	0	0	0	0	0	0	0	0	23	0	0	0	0	0	0	13	0	0	p:Firmicutes,c:Bacilli,o:Lactobacillales,f:Streptococcaceae,g:Streptococcus,s:Streptococcus halotolerans
ASV_1434	0	19	0	0	0	0	0	17	0	0	0	0	0	0	0	0	0	0	p:Proteobacteria,c:Alphaproteobacteria,o:Rhizobiales,f:Rhizobiaceae,g:unclassified_f_Rhizobiaceae,s:unclassified
ASV_1436	0	0	0	36	0	0	0	0	0	0	0	0	0	0	0	0	0	0	p:Proteobacteria,c:Gammaproteobacteria,o:Pseudomonadales,f:Moraxellaceae,g:Acinetobacter,s:Acinetobacter lwoffii
ASV_1437	0	0	0	0	7	0	0	0	7	9	0	0	0	7	5	0	0	0	p:Proteobacteria,c:Gammaproteobacteria,o:Gammaproteobacteria_Incertae_Sedis,f:Unknown_Family,g:unclassified
ASV_1438	0	0	0	0	0	0	0	0	0	0	35	0	0	0	0	0	0	0	p:Proteobacteria,c:Alphaproteobacteria,o:Rhizobiales,f:Rhizobiaceae,g:Aureimonas,s:unclassified_g_Aureimonas
ASV_1439	0	14	0	0	0	0	0	0	0	0	0	0	21	0	0	0	0	0	p:Proteobacteria,c:Gammaproteobacteria,o:Salinisphaerales,f:Salinisphaeraceae,g:Salinisphaera,s:unclassified
ASV_144	0	0	0	40	35	0	26	41	293	0	0	0	130	0	0	16	125	0	p:Balneolota;Balneolia;Balneolales;Balneolaceae;EU328000_g
ASV_1441	0	0	0	0	0	0	0	0	0	0	0	0	0	35	0	0	0	0	p:unclassified,c:unclassified,o:unclassified,f:unclassified,g:unclassified,s:unclassified
ASV_1443	0	0	0	35	0	0	0	0	0	0	0	0	0	0	0	0	0	0	p:Proteobacteria,c:Gammaproteobacteria,o:Vibrionales,f:Vibrionaceae,g:Vibrio,s:Vibrio tasmaniensis
ASV_1444	0	0	0	35	0	0	0	0	0	0	0	0	0	0	0	0	0	0	p:Firmicutes,c:Clostridia,o:Lachnospirales,f:Lachnospiraceae,g:unclassified,s:unclassified
ASV_1446	0	0	0	0	24	0	11	0	0	0	0	0	0	0	0	0	0	0	p:Firmicutes,c:Bacilli,o:Bacillales,f:unclassified_o_Bacillales,g:unclassified_o_Bacillales,s:unclassified_o_Bacillales
ASV_1448	0	0	0	0	0	35	0	0	0	0	0	0	0	0	0	0	0	0	p:Proteobacteria,c:Gammaproteobacteria,o:Xanthomonadales,f:Xanthomonadaceae,g:Stenotrophomonas,s:unclassified
ASV_1449	0	0	0	0	0	0	0	0	0	0	34	0	0	0	0	0	0	0	p:Firmicutes,c:Clostridia,o:Clostridiales,f:Clostridiaceae,g:Clostridium,s:Clostridium beijerinckii
ASV_145	0	0	0	169	0	21	9	0	0	0	0	0	399	0	0	0	0	94	p:Balneolota,c:Balneolia,o:Balneolales,f:Balneolaceae,g:Fodinibius,s:HQ397464_s
ASV_1450	0	0	0	0	0	0	0	0	0	0	34	0	0	0	0	0	0	0	p:Actinobacteriota,c:Actinobacteria,o:Micrococcales,f:Microbacteriaceae,g:Microbacterium,s:unclassified
ASV_1451	0	0	0	0	0	0	0	0	0	0	0	2	32	0	0	0	0	0	p:Proteobacteria,c:Gammaproteobacteria,o:unclassified_c_Gammaproteobacteria,f:unclassified_c_Gammaproteobacteria,g:unclassified
ASV_1452	0	0	0	0	0	0	0	0	0	0	0	34	0	0	0	0	0	0	p:Proteobacteria,c:Gammaproteobacteria,o:Pseudomonadales,f:Moraxellaceae,g:Acinetobacter,s:Acinetobacter proteolyticus
ASV_1453	0	0	0	0	0	0	0	0	0	0	0	0	34	0	0	0	0	0	p:Desulfobacterota,c:Desulfuromonadia,o:Bradymonadales,f:Bradymonadaceae,g:unclassified,s:unclassified
ASV_1454	0	0	0	0	0	0	0	0	23	0	0	0	11	0	0	0	0	0	p:Proteobacteria,c:Gammaproteobacteria,o:Xanthomonadales,f:Rhodanobacteraceae,g:unclassified
ASV_1455	0	0	0	0	0	0	0	0	0	0	0	0	0	0	0	0	0	34	p:Proteobacteria,c:Gammaproteobacteria,o:Pseudomonadales,f:Moraxellaceae,g:Acinetobacter,s:Acinetobacter plantarum
ASV_1459	0	34	0	0	0	0	0	0	0	0	0	0	0	0	0	0	0	0	p:Proteobacteria,c:Gammaproteobacteria,o:Burkholderiales,f:Comamonadaceae,g:Inhella,s:Inhella inkyongensis
ASV_1461	0	34	0	0	0	0	0	0	0	0	0	0	0	0	0	0	0	0	p:Proteobacteria,c:Gammaproteobacteria,o:Enterobacterales,f:Enterobacteriaceae,g:Klebsiella,s:Klebsiella quasivariicola
ASV_1462	0	34	0	0	0	0	0	0	0	0	0	0	0	0	0	0	0	0	p:Proteobacteria,c:Gammaproteobacteria,o:Vibrionales,f:Vibrionaceae,g:Vibrio,s:Vibrio kanaloae
ASV_1463	0	0	0	34	0	0	0	0	0	0	0	0	0	0	0	0	0	0	p:Actinobacteriota,c:Actinobacteria,o:Micrococcales,f:Microbacteriaceae,g:Microbacterium,s:unclassified
ASV_1465	0	0	0	0	34	0	0	0	0	0	0	0	0	0	0	0	0	0	p:Firmicutes,c:Bacilli,o:Bacillales,f:Bacillaceae,g:unclassified_f_Bacillaceae,s:unclassified_f_Bacillaceae
ASV_1466	0	0	0	0	0	34	0	0	0	0	0	0	0	0	0	0	0	0	p:Actinobacteriota,c:Actinobacteria,o:Corynebacteriales,f:unclassified,g:unclassified,s:unclassified
ASV_1467	0	0	0	0	0	34	0	0	0	0	0	0	0	0	0	0	0	0	p:Proteobacteria,c:Gammaproteobacteria,o:Burkholderiales,f:Burkholderiaceae,g:Burkholderia,s:Burkholderia stabilis
ASV_1468	0	0	0	0	0	0	0	0	34	0	0	0	0	0	0	0	0	0	p:Proteobacteria,c:Gammaproteobacteria,o:Salinisphaerales,f:Salinisphaeraceae,g:Salinisphaera,s:Salinisphaera_sp.
ASV_1469	0	0	0	0	0	0	0	0	34	0	0	0	0	0	0	0	0	0	p:Firmicutes,c:Bacilli,o:Paenibacillales,f:Paenibacillaceae,g:Paenibacillus,s:Paenibacillus faecis
ASV_147	0	0	0	0	15	12	26	0	135	0	141	12	103	88	0	34	0	113	p:Actinobacteriota,c:Actinobacteria,o:Propionibacteriales,f:Nocardioidaceae,g:unclassified,s:unclassified
ASV_1470	0	0	0	0	0	0	0	0	34	0	0	0	0	0	0	0	0	0	p:Actinobacteriota,c:Actinobacteria,o:Corynebacteriales,f:Mycobacteriaceae,g:Mycobacterium,s:LZKG_s
ASV_1474	0	0	0	0	0	0	0	0	0	0	0	0	33	0	0	0	0	0	p:Proteobacteria,c:Gammaproteobacteria,o:EPR3968-O8a-Bc78,f:unclassified_o_EPR3968-O8a-Bc78,g:unclassified
ASV_1475	0	0	0	0	0	0	0	0	2	0	0	0	0	31	0	0	0	0	p:Proteobacteria,c:Alphaproteobacteria,o:Rhizobiales,f:unclassified,g:unclassified,s:unclassified
ASV_1476	0	0	0	0	0	0	0	0	0	0	0	0	0	33	0	0	0	0	p:Chloroflexi,c:Anaerolineae,o:unclassified,f:unclassified,g:unclassified,s:unclassified
ASV_1477	0	0	0	0	0	0	0	0	0	0	0	0	0	9	24	0	0	0	p:unclassified,c:unclassified,o:unclassified,f:unclassified,g:unclassified,s:unclassified
ASV_1478	0	0	0	0	0	0	0	0	0	0	0	0	0	0	33	0	0	0	p:Deinococcota,c:Deinococci,o:Deinococcales,f:Trueperaceae,g:Truepera,s:bacterium_YC-ZSS-LKJ19
ASV_1479	0	0	0	0	0	0	0	0	0	0	0	0	0	0	0	0	33	0	p:unclassified,c:unclassified,o:unclassified,f:unclassified,g:unclassified,s:unclassified
ASV_148	0	0	0	0	162	0	101	0	39	3	0	280	14	29	40	0	0	0	p:Firmicutes,c:Bacilli,o:Bacillales,f:unclassified_o_Bacillales,g:unclassified_o_Bacillales,s:unclassified_o_Bacillales
ASV_1480	0	0	0	0	0	0	0	23	0	0	0	0	0	0	0	0	10	0	p:Firmicutes,c:Bacilli,o:Bacillales,f:unclassified_o_Bacillales,g:unclassified_o_Bacillales,s:unclassified_o_Bacillales
ASV_1483	2	0	0	0	19	0	12	0	0	0	0	0	0	0	0	0	0	0	p:Firmicutes,c:Clostridia,o:Clostridia_vadinBB60_group,f:unclassified_o_Clostridia_vadinBB60_group,g:unclassified
ASV_1488	0	0	0	33	0	0	0	0	0	0	0	0	0	0	0	0	0	0	p:Proteobacteria,c:Gammaproteobacteria,o:Burkholderiales,f:Burkholderiaceae,g:Burkholderia,s:Burkholderia singularis
ASV_1489	0	0	0	5	16	0	12	0	0	0	0	0	0	0	0	0	0	0	p:Actinobacteriota,c:Actinobacteria,o:unclassified,f:unclassified,g:unclassified,s:unclassified
ASV_149	0	31	8	0	0	12	38	69	0	0	510	0	0	0	0	0	0	0	p:Proteobacteria,c:Alphaproteobacteria,o:Rhizobiales,f:Rhizobiaceae,g:Neorhizobium,s:unclassified
ASV_1491	0	0	0	0	19	0	14	0	0	0	0	0	0	0	0	0	0	0	p:Actinobacteriota,c:Actinobacteria,o:Propionibacteriales,f:Nocardioidaceae,g:Nocardioides,s:unclassified
ASV_1492	0	0	0	0	0	31	2	0	0	0	0	0	0	0	0	0	0	0	p:Proteobacteria,c:Gammaproteobacteria,o:unclassified_c_Gammaproteobacteria,f:unclassified
ASV_1494	0	0	0	0	0	0	0	0	0	0	32	0	0	0	0	0	0	0	p:Proteobacteria,c:Alphaproteobacteria,o:Rhizobiales,f:Rhizobiaceae,g:unclassified_f_Rhizobiaceae,s:unclassified_f_Rhizobiaceae
ASV_1495	0	17	0	0	0	0	6	0	0	0	9	0	0	0	0	0	0	0	p:Firmicutes,c:Bacilli,o:Lactobacillales,f:Lactobacillaceae,g:Limosilactobacillus,s:Limosilactobacillus fermentum
ASV_1496	0	0	0	0	0	0	0	0	0	0	0	32	0	0	0	0	0	0	p:Firmicutes,c:Clostridia,o:Lachnospirales,f:Lachnospiraceae,g:unclassified,s:unclassified
ASV_1497	0	0	0	0	0	0	0	0	0	0	0	0	32	0	0	0	0	0	p:Patescibacteria,c:Parcubacteria,o:Candidatus_Kaiserbacteria,f:unclassified_o_Candidatus_Kaiserbacteria,g:unclassified
ASV_1498	0	0	0	0	0	0	0	0	0	0	0	0	32	0	0	0	0	0	p:Actinobacteriota,c:Actinobacteria,o:Streptosporangiales,f:Thermomonosporaceae,g:Actinoallomurus,s:unclassified
ASV_1499	0	0	0	0	0	0	0	0	0	0	0	0	3	0	0	0	0	29	p:Firmicutes,c:Bacilli,o:unclassified_c_Bacilli,f:unclassified_c_Bacilli,g:unclassified_c_Bacilli,s:unclassified_c_Bacilli
ASV_15	26	71	97	157	654	584	645	133	668	114	1367	1566	1833	1990	2399	534	1292	2051	p:Actinobacteriota,c:Actinobacteria,o:Brevibacteriales;Brevibacteriaceae;Spelaeicoccus,s:Spelaeicoccus albus
ASV_150	0	0	0	0	0	154	0	0	0	0	0	40	417	0	0	0	37	15	p:Proteobacteria,c:Gammaproteobacteria,o:Salinisphaerales,f:Salinisphaeraceae,g:Salinisphaera,s:unclassified
ASV_1501	0	0	0	0	0	0	0	0	0	0	0	0	0	0	0	0	0	32	p:Proteobacteria,c:Gammaproteobacteria,o:Enterobacterales,f:Erwiniaceae,g:unclassified_f_Erwiniaceae,s:unclassified
ASV_1507	0	0	0	0	18	0	14	0	0	0	0	0	0	0	0	0	0	0	p:Firmicutes,c:Bacilli,o:Lactobacillales,f:Enterococcaceae,g:Enterococcus,s:unclassified
ASV_1509	0	0	0	0	0	0	0	0	32	0	0	0	0	0	0	0	0	0	p:Actinobacteriota,c:Actinobacteria,o:Propionibacteriales,f:Nocardioidaceae,g:Aeromicrobium,s:unclassified
ASV_1510	0	0	0	0	0	0	0	0	0	6	0	0	0	7	6	12	0	0	p:Firmicutes,c:Clostridia,o:Clostridiales,f:Fusibacteraceae,g:Fusibacter,s:Fusibacter_fontis
ASV_1513	0	0	0	0	0	0	0	0	0	0	0	31	0	0	0	0	0	0	p:Cyanobacteria,c:Vampirivibrionia,o:Obscuribacterales,f:Obscuribacteraceae,g:PAC000053_g
ASV_1514	0	0	0	0	0	0	0	0	0	0	0	0	31	0	0	0	0	0	p:Firmicutes,c:Bacilli,o:Bacillales,f:unclassified_o_Bacillales,g:unclassified_o_Bacillales,s:unclassified_o_Bacillales
ASV_1516	0	0	0	0	0	0	0	0	13	0	0	0	18	0	0	0	0	0	p:unclassified,c:unclassified,o:unclassified,f:unclassified,g:unclassified,s:unclassified
ASV_1517	0	0	0	0	0	0	0	0	0	0	0	0	0	31	0	0	0	0	p:Planctomycetota,c:unclassified_p_Planctomycetota,o:unclassified_p_Planctomycetota,f:unclassified
ASV_1518	0	0	0	0	0	0	0	0	0	0	0	0	0	31	0	0	0	0	p:Proteobacteria,c:Gammaproteobacteria,o:Burkholderiales,f:Comamonadaceae,g:Variovorax,s:Variovorax soli
ASV_1519	0	0	0	0	0	0	0	0	0	0	0	0	0	31	0	0	0	0	p:Proteobacteria,c:Gammaproteobacteria,o:Burkholderiales,f:PAC001907_g
ASV_152	17	133	122	137	0	60	0	30	16	0	0	0	0	0	0	0	36	87	p:Proteobacteria,c:Gammaproteobacteria,o:Vibrionales,f:Vibrionaceae,g:Vibrio,s:Vibrio kanaloae
ASV_1520	0	0	0	0	0	0	0	0	0	0	0	0	0	31	0	0	0	0	p:Proteobacteria,c:Alphaproteobacteria,o:Rhizobiales,f:Xanthobacteraceae,g:unclassified,s:unclassified
ASV_1521	0	0	0	0	0	0	0	0	0	0	0	0	0	0	31	0	0	0	p:Actinobacteriota,c:Actinobacteria,o:unclassified,f:unclassified,g:unclassified,s:unclassified
ASV_1522	0	0	0	0	0	0	0	0	0	0	0	0	0	0	31	0	0	0	p:Proteobacteria,c:Gammaproteobacteria,o:Salinisphaerales,f:Salinisphaeraceae,g:Salinisphaera,s:unclassified
ASV_1523	0	0	0	0	0	0	0	0	0	0	0	0	0	0	0	0	31	0	p:Actinobacteriota,c:Actinobacteria,o:Micrococcales,f:Micrococcaceae,g:Kocuria,s:unclassified_g_Kocuria
ASV_1529	0	0	0	0	0	31	0	0	0	0	0	0	0	0	0	0	0	0	p:Proteobacteria,c:Alphaproteobacteria,o:Rhodobacterales,f:Rhodobacteraceae,g:Paracoccus,s:unclassified_g_Paracoccus
ASV_153	323	112	0	0	0	0	0	203	0	0	0	0	0	0	0	0	0	0	p:Proteobacteria,c:Alphaproteobacteria,o:Rhizobiales,f:Rhizobiaceae,g:Bartonella,s:Bartonella ancashensis
ASV_1530	0	0	0	0	0	31	0	0	0	0	0	0	0	0	0	0	0	0	p:Acidobacteriota,c:Acidobacteriae,o:Acidobacteriales,f:unclassified,g:unclassified,s:unclassified
ASV_1531	0	0	0	0	0	0	0	0	31	0	0	0	0	0	0	0	0	0	p:Acidobacteriota,c:Blastocatellia,o:Blastocatellales,f:Blastocatellaceae,g:unclassified_f_Blastocatellaceae,s:unclassified
ASV_1532	0	0	0	0	15	0	13	0	0	0	2	0	0	0	0	0	0	0	p:Firmicutes,c:Clostridia,o:Oscillospirales,f:Oscillospiraceae,g:unclassified_f_Oscillospiraceae,s:unclassified_f_Oscillospiraceae
ASV_1534	0	0	0	0	0	0	0	0	0	0	0	30	0	0	0	0	0	0	p:Firmicutes,c:Bacilli,o:Bacillales,f:Bacillaceae,g:Bacillus,s:Bacillus tequilensis
ASV_1535	0	0	0	0	0	0	0	0	0	0	0	30	0	0	0	0	0	0	p:Actinobacteriota,c:Actinobacteria,o:Micrococcales,f:Micrococcaceae,g:unclassified,s:unclassified
ASV_1536	0	0	0	0	0	0	0	0	0	0	0	0	0	30	0	0	0	0	p:Patescibacteria,c:Saccharimonadia,o:Saccharimonadales,f:unclassified,g:unclassified,s:unclassified
ASV_1537	0	0	0	0	0	0	0	0	0	0	0	0	0	0	30	0	0	0	p:Deinococcota,c:Deinococci,o:Deinococcales,f:Trueperaceae,g:Truepera,s:bacterium_YC-ZSS-LKJ19
ASV_1538	0	0	0	0	0	0	0	0	12	0	0	0	0	0	18	0	0	0	p:Proteobacteria,c:Alphaproteobacteria,o:Rhizobiales,f:Rhizobiaceae,g:unclassified_f_Rhizobiaceae,s:unclassified_f_Rhizobiaceae
ASV_1539	0	0	0	0	0	0	0	0	0	0	0	0	0	0	0	0	30	0	p:Actinobacteriota,c:Actinobacteria,o:Corynebacteriales,f:Mycobacteriaceae,g:Mycobacterium,s:Mycobacterium nonchromogenicum
ASV_154	0	0	0	0	0	0	0	0	0	62	0	0	0	0	15	552	0	0	p:Proteobacteria,c:Gammaproteobacteria,o:Enterobacterales,f:Enterobacteriaceae,g:unclassified,s:unclassified
ASV_1541	0	0	0	0	0	0	0	0	0	0	0	0	0	0	0	0	0	30	p:Proteobacteria,c:Alphaproteobacteria,o:Tistrellales,f:Geminicoccaceae,g:Candidatus_Alysiosphaera,s:Candidatus_Halyseosphaera_europeae
ASV_1542	0	0	0	0	0	0	0	0	0	0	0	0	0	0	0	0	0	30	p:Actinobacteriota,c:Actinobacteria,o:Corynebacteriales,f:unclassified,g:unclassified,s:unclassified
ASV_1544	0	0	0	30	0	0	0	0	0	0	0	0	0	0	0	0	0	0	p:Proteobacteria,c:Gammaproteobacteria,o:Burkholderiales,f:Alcaligenaceae,g:Bordetella,s:Bordetella hinzii
ASV_1545	0	0	0	0	30	0	0	0	0	0	0	0	0	0	0	0	0	0	p:unclassified,c:unclassified,o:unclassified,f:unclassified,g:unclassified,s:unclassified
ASV_1546	0	0	0	0	0	0	0	30	0	0	0	0	0	0	0	0	0	0	p:Proteobacteria,c:Gammaproteobacteria,o:Enterobacterales,f:Enterobacteriaceae,g:Klebsiella,s:unclassified_g_Klebsiella
ASV_1547	0	0	0	0	0	0	0	0	0	29	0	0	0	0	0	0	0	0	p:Synergistota,c:Synergistia,o:Synergistales,f:Synergistaceae,g:Fretibacterium,s:unclassified_g_Fretibacterium
ASV_1549	0	0	0	0	0	0	0	0	0	0	29	0	0	0	0	0	0	0	p:Proteobacteria,c:Alphaproteobacteria,o:Rhizobiales,f:Devosiaceae,g:Devosia,s:unclassified_g_Devosia
ASV_1553	0	0	0	0	0	0	0	0	0	0	0	0	25	0	0	4	0	0	p:Firmicutes,c:Clostridia,o:Lachnospirales,f:Lachnospiraceae,g:unclassified,s:unclassified
ASV_1554	0	0	0	0	0	0	0	0	0	0	0	0	29	0	0	0	0	0	p:Firmicutes,c:Bacilli,o:Bacillales,f:Bacillaceae,g:Cytobacillus,s:Cytobacillus horneckiae
ASV_1556	0	0	0	0	16	0	0	0	0	0	0	0	13	0	0	0	0	0	p:Bacteroidota,c:Bacteroidia,o:Chitinophagales,f:Chitinophagaceae,g:unclassified_f_Chitinophagaceae,s:unclassified_f_Chitinophagaceae
ASV_1557	0	0	0	0	0	0	0	0	0	0	0	0	0	29	0	0	0	0	p:Actinobacteriota,c:Actinobacteria,o:Corynebacteriales,f:Mycobacteriaceae,g:Mycobacterium,s:Mycobacterium insubricum
ASV_1558	0	0	0	0	0	0	0	0	0	0	0	0	0	29	0	0	0	0	p:Patescibacteria,c:Saccharimonadia,o:Saccharimonadales,f:Saccharimonadaceae,g:unclassified,s:unclassified
ASV_1559	0	0	0	0	0	0	0	0	0	0	0	0	0	29	0	0	0	0	p:Proteobacteria,c:Alphaproteobacteria,o:Rhodobacterales,f:Rhodobacteraceae,g:unclassified,s:unclassified
ASV_1561	0	0	0	0	0	0	0	0	0	0	0	0	0	29	0	0	0	0	p:Firmicutes,c:Bacilli,o:Bacillales,f:unclassified_o_Bacillales,g:unclassified_o_Bacillales,s:unclassified_o_Bacillales
ASV_1562	0	0	0	0	0	0	0	0	12	0	0	0	0	0	0	6	0	11	p:Firmicutes,c:Bacilli,o:Bacillales,f:unclassified_o_Bacillales,g:unclassified_o_Bacillales,s:unclassified_o_Bacillales
ASV_1564	0	0	0	0	0	0	0	0	0	0	0	0	0	0	0	0	0	29	p:Proteobacteria,c:Gammaproteobacteria,o:Pseudomonadales,f:Pseudomonadaceae,g:Pseudomonas,s:Pseudomonas extremorientalis
ASV_1566	0	0	0	0	0	0	0	0	29	0	0	0	0	0	0	0	0	0	p:Proteobacteria,c:Alphaproteobacteria,o:Sphingomonadales,f:Sphingomonadaceae,g:Sphingomonas,s:unclassified_g_Sphingomonas
ASV_1567	0	0	0	0	0	0	0	0	29	0	0	0	0	0	0	0	0	0	p:Actinobacteriota,c:Actinobacteria,o:Corynebacteriales,f:unclassified,g:unclassified,s:unclassified
ASV_1568	0	0	0	0	0	0	0	0	10	18	0	0	0	0	0	0	0	0	p:Proteobacteria,c:Gammaproteobacteria,o:Pseudomonadales,f:Moraxellaceae,g:Acinetobacter,s:Acinetobacter gerneri
ASV_1571	0	0	0	0	0	0	0	0	0	0	0	4	0	0	0	0	0	24	p:unclassified,c:unclassified,o:unclassified,f:unclassified,g:unclassified,s:unclassified
ASV_1572	0	0	0	0	0	0	0	0	0	0	0	17	0	0	0	0	0	11	p:Actinobacteriota,c:Actinobacteria,o:Corynebacteriales,f:Corynebacteriales_Incertae_Sedis,g:Tomitella,s:Tomitella_cavernea
ASV_1573	0	0	0	0	0	0	0	0	0	0	0	0	28	0	0	0	0	0	p:Firmicutes,c:Bacilli,o:Bacillales,f:Sporolactobacillaceae,g:Scopulibacillus,s:Scopulibacillus_daqui
ASV_1575	0	0	0	0	0	0	0	0	0	0	0	0	7	0	21	0	0	0	p:Actinobacteriota,c:Actinobacteria,o:Micrococcales,f:Microbacteriaceae,g:unclassified,s:unclassified
ASV_1576	0	0	0	0	0	0	0	0	0	0	0	0	28	0	0	0	0	0	p:Actinobacteriota,c:Actinobacteria,o:Propionibacteriales,f:Nocardioidaceae,g:Nocardioides,s:unclassified
ASV_1577	0	0	0	0	0	0	0	0	0	0	0	0	0	28	0	0	0	0	p:Patescibacteria,c:Saccharimonadia,o:Saccharimonadales,f:unclassified,g:unclassified,s:unclassified
ASV_1578	0	0	0	0	0	0	0	0	0	0	0	0	0	28	0	0	0	0	p:Proteobacteria,c:Gammaproteobacteria,o:Xanthomonadales,f:Rhodanobacteraceae,g:Dokdonella,s:Dokdonella_immobilis
ASV_1579	0	0	0	0	0	0	0	0	0	0	0	0	0	28	0	0	0	0	p:Bacteroidota,c:Bacteroidia,o:Flavobacteriales,f:Weeksellaceae,g:Chryseobacterium,s:unclassified_g_Chryseobacterium
ASV_158	0	0	0	0	16	0	0	0	74	0	0	0	0	343	64	21	0	77	p:Firmicutes,c:Bacilli,o:Bacillales,f:unclassified_o_Bacillales,g:unclassified_o_Bacillales,s:unclassified_o_Bacillales
ASV_1580	0	0	0	0	0	0	0	0	0	0	0	0	0	28	0	0	0	0	p:Firmicutes,c:Bacilli,o:Staphylococcales,f:Staphylococcaceae,g:Mammaliicoccus,s:Mammaliicoccus sciuri
ASV_1581	0	0	0	0	0	0	0	13	0	0	0	0	0	15	0	0	0	0	p:Proteobacteria,c:Gammaproteobacteria,o:Salinisphaerales,f:Salinisphaeraceae,g:Salinisphaera,s:unclassified
ASV_1582	0	0	0	0	0	0	0	8	0	0	0	0	0	20	0	0	0	0	p:Actinobacteriota,c:Actinobacteria,o:Corynebacteriales,f:Mycobacteriaceae,g:Mycobacterium,s:Mycobacterium longobardum
ASV_1583	0	0	0	0	0	0	0	0	0	0	0	0	0	0	28	0	0	0	p:Firmicutes,c:Bacilli,o:Lactobacillales,f:Leuconostocaceae,g:Leuconostoc,s:unclassified_g_Leuconostoc
ASV_1585	0	28	0	0	0	0	0	0	0	0	0	0	0	0	0	0	0	0	p:Firmicutes,c:Bacilli,o:Bacillales,f:unclassified_o_Bacillales,g:unclassified_o_Bacillales,s:unclassified_o_Bacillales
ASV_159	0	0	0	0	0	0	0	0	0	15	0	148	326	91	0	0	0	14	p:Proteobacteria,c:Gammaproteobacteria,o:Enterobacterales,f:Enterobacteriaceae,g:unclassified,s:unclassified
ASV_1590	0	0	0	0	17	0	11	0	0	0	0	0	0	0	0	0	0	0	p:Proteobacteria,c:Gammaproteobacteria,o:Nitrococcales,f:Nitrococcaceae,g:Halopeptonella,s:unclassified_g_Halopeptonella
ASV_1591	0	0	0	0	0	0	28	0	0	0	0	0	0	0	0	0	0	0	p:Actinobacteriota,c:Actinobacteria,o:Frankiales,f:Nakamurellaceae,g:Nakamurella,s:unclassified_g_Nakamurella
ASV_1592	0	0	0	0	0	0	0	28	0	0	0	0	0	0	0	0	0	0	p:Proteobacteria,c:Alphaproteobacteria,o:Caulobacterales,f:Caulobacteraceae,g:unclassified,s:unclassified
ASV_1593	0	0	0	0	0	0	0	0	28	0	0	0	0	0	0	0	0	0	p:Actinobacteriota,c:Actinobacteria,o:Micrococcales,f:Intrasporangiaceae,g:unclassified,s:unclassified
ASV_1598	0	0	0	0	0	0	0	0	0	0	0	0	27	0	0	0	0	0	p:Proteobacteria,c:Alphaproteobacteria,o:Rhizobiales,f:unclassified,g:unclassified,s:unclassified
ASV_1599	0	0	0	0	0	0	0	0	0	0	0	0	3	24	0	0	0	0	p:Firmicutes,c:Clostridia,o:Lachnospirales,f:Lachnospiraceae,g:unclassified,s:unclassified
ASV_16	0	266	217	143	1597	137	1952	129	931	69	1484	1236	3016	717	405	97	233	2661	p:Actinobacteriota,c:Actinobacteria,o:Pseudonocardiales,f:Pseudonocardiaceae,g:unclassified,s:unclassified
ASV_1600	0	0	0	0	0	0	0	0	0	0	0	0	27	0	0	0	0	0	p:Firmicutes,c:Bacilli,o:Bacillales,f:Bacillaceae,g:unclassified_f_Bacillaceae,s:unclassified_f_Bacillaceae
ASV_1601	0	0	0	0	0	0	0	0	0	0	0	0	0	27	0	0	0	0	p:Proteobacteria,c:Alphaproteobacteria,o:Rhizobiales,f:A0839,g:unclassified_f_A0839,s:unclassified_f_A0839
ASV_1608	0	0	0	0	27	0	0	0	0	0	0	0	0	0	0	0	0	0	p:Proteobacteria,c:Alphaproteobacteria,o:Rhizobiales,f:Beijerinckiaceae,g:Methylobacterium,s:unclassified
ASV_1609	0	0	0	0	27	0	0	0	0	0	0	0	0	0	0	0	0	0	p:Bacteroidota,c:Bacteroidia,o:Bacteroidales,f:Tannerellaceae,g:unclassified_f_Tannerellaceae,s:unclassified_f_Tannerellaceae
ASV_161	0	0	7	19	0	0	0	13	0	277	0	0	0	0	0	270	0	0	p:Proteobacteria,c:Gammaproteobacteria,o:Enterobacterales,f:Enterobacteriaceae,g:unclassified,s:unclassified
ASV_1610	0	0	0	0	17	0	10	0	0	0	0	0	0	0	0	0	0	0	p:Proteobacteria,c:Gammaproteobacteria,o:Salinisphaerales,f:Salinisphaeraceae,g:Salinisphaera,s:Salinisphaera_sp.
ASV_1611	0	0	0	0	0	0	27	0	0	0	0	0	0	0	0	0	0	0	p:Actinobacteriota,c:Actinobacteria,o:Corynebacteriales,f:Nocardiaceae,g:unclassified,s:unclassified
ASV_1612	0	0	0	0	0	0	0	0	27	0	0	0	0	0	0	0	0	0	p:Firmicutes,c:Bacilli,o:Bacillales,f:Bacillaceae,g:Neobacillus,s:Neobacillus fumarioli
ASV_1613	0	0	0	0	0	0	0	0	27	0	0	0	0	0	0	0	0	0	p:Actinobacteriota,c:Actinobacteria,o:Corynebacteriales,f:unclassified,g:unclassified,s:unclassified
ASV_1615	0	0	0	0	0	0	0	0	0	0	26	0	0	0	0	0	0	0	p:Actinobacteriota,c:Acidimicrobiia,o:IMCC26256,f:unclassified,g:unclassified,s:unclassified
ASV_1617	0	8	3	0	0	0	9	0	0	0	6	0	0	0	0	0	0	0	p:Proteobacteria,c:Alphaproteobacteria,o:Sphingomonadales,f:Sphingomonadaceae,g:Sphingomonas,s:Sphingomonas_humi
ASV_1618	0	0	0	0	0	0	0	0	0	0	26	0	0	0	0	0	0	0	p:Actinobacteriota,c:Actinobacteria,o:Propionibacteriales,f:Nocardioidaceae,g:Aeromicrobium,s:unclassified
ASV_1619	0	0	0	0	0	0	0	0	0	0	26	0	0	0	0	0	0	0	p:Proteobacteria,c:Gammaproteobacteria,o:Xanthomonadales,f:Rhodanobacteraceae,g:Chujaibacter,s:Xanthomonadales_bacterium_66-474
ASV_162	0	0	0	166	93	18	107	0	31	0	44	11	0	8	103	0	0	0	p:Actinobacteriota,c:Actinobacteria,o:Micrococcales,f:Microbacteriaceae,g:unclassified,s:unclassified
ASV_1620	0	0	0	0	0	0	0	0	0	0	26	0	0	0	0	0	0	0	p:Firmicutes,c:Bacilli,o:Bacillales,f:Bacillaceae,g:Bacillus,s:Bacillus mycoides
ASV_1621	0	0	0	0	0	0	0	0	0	0	26	0	0	0	0	0	0	0	p:Actinobacteriota,c:Actinobacteria,o:Micrococcales,f:unclassified,g:unclassified,s:unclassified
ASV_1626	0	0	0	0	0	0	0	0	0	0	0	0	26	0	0	0	0	0	p:Actinobacteriota,c:Actinobacteria,o:Micrococcales,f:Micrococcaceae,g:Arthrobacter,s:unclassified_g_Arthrobacter
ASV_1628	0	0	0	0	0	0	0	0	0	0	0	0	26	0	0	0	0	0	p:Firmicutes,c:Bacilli,o:Bacillales,f:unclassified_o_Bacillales,g:unclassified_o_Bacillales,s:unclassified_o_Bacillales
ASV_1629	0	5	0	0	0	0	0	0	0	0	0	0	17	0	4	0	0	0	p:Proteobacteria,c:Gammaproteobacteria,o:unclassified_c_Gammaproteobacteria,f:unclassified_c_Gammaproteobacteria,g:unclassified
ASV_163	0	105	45	11	0	145	17	31	0	0	99	0	0	0	0	0	127	0	p:Proteobacteria,c:Alphaproteobacteria,o:Rhizobiales,f:Rhizobiaceae,g:Brucella,s:Brucella abortus
ASV_1630	0	0	0	0	0	0	0	0	0	0	0	0	26	0	0	0	0	0	p:Proteobacteria,c:Gammaproteobacteria,o:unclassified_c_Gammaproteobacteria,f:unclassified
ASV_1631	0	0	0	0	0	0	0	0	0	0	0	0	26	0	0	0	0	0	p:Firmicutes,c:Bacilli,o:Bacillales,f:unclassified_o_Bacillales,g:unclassified_o_Bacillales,s:unclassified_o_Bacillales
ASV_1633	0	0	0	0	0	0	0	0	0	0	0	0	0	26	0	0	0	0	p:Actinobacteriota,c:Actinobacteria,o:Corynebacteriales,f:Nocardiaceae,g:Rhodococcus,s:unclassified_g_Rhodococcus
ASV_1634	0	0	0	0	0	0	0	0	0	0	0	0	0	26	0	0	0	0	p:Actinobacteriota,c:Actinobacteria,o:PeM15,f:unclassified_o_PeM15,g:unclassified_o_PeM15,s:unclassified_o_PeM15
ASV_1635	0	0	0	0	0	0	0	0	0	0	0	0	0	26	0	0	0	0	p:Actinobacteriota,c:Actinobacteria,o:unclassified,f:unclassified,g:unclassified,s:unclassified
ASV_1636	0	0	0	0	0	0	0	0	0	0	0	0	0	26	0	0	0	0	p:Actinobacteriota,c:Actinobacteria,o:PeM15,f:unclassified_o_PeM15,g:unclassified_o_PeM15,s:unclassified_o_PeM15
ASV_1638	0	0	0	0	0	0	0	0	0	0	0	0	0	26	0	0	0	0	p:Actinobacteriota,c:Actinobacteria,o:Corynebacteriales,f:Mycobacteriaceae,g:Mycobacterium,s:Mycobacterium elephantis
ASV_1639	0	0	0	0	5	0	12	0	0	0	0	0	0	0	9	0	0	0	p:Firmicutes,c:Bacilli,o:Lactobacillales,f:Streptococcaceae,g:Streptococcus,s:Streptococcus mitis
ASV_164	0	0	0	0	90	92	0	0	54	0	0	0	24	41	185	0	0	86	p:Firmicutes,c:Bacilli,o:Bacillales,f:unclassified_o_Bacillales,g:unclassified_o_Bacillales,s:unclassified_o_Bacillales
ASV_1640	0	0	0	0	0	0	0	0	17	0	0	0	0	0	0	9	0	0	p:Dependentiae,c:Babeliae,o:Babeliales,f:unclassified_o_Babeliales,g:unclassified_o_Babeliales,s:unclassified_o_Babeliales
ASV_1642	0	0	0	0	0	0	0	0	0	0	0	0	0	0	0	0	26	0	p:Proteobacteria,c:Gammaproteobacteria,o:Salinisphaerales,f:Salinisphaeraceae,g:Salinisphaera,s:unclassified
ASV_1643	0	0	0	0	0	0	0	0	0	0	0	0	0	0	0	0	0	26	p:Actinobacteriota,c:Actinobacteria,o:unclassified,f:unclassified,g:unclassified,s:unclassified
ASV_1644	0	0	0	0	0	0	0	0	0	0	0	0	0	0	0	0	0	26	p:Proteobacteria,c:Gammaproteobacteria,o:Pseudomonadales,f:Pseudomonadaceae,g:Pseudomonas,s:Pseudomonas gessardii
ASV_1648	0	26	0	0	0	0	0	0	0	0	0	0	0	0	0	0	0	0	p:Firmicutes,c:Bacilli,o:Thermoactinomycetales,f:Thermoactinomycetaceae,g:unclassified,s:unclassified
ASV_165	0	0	0	0	6	0	0	0	5	6	0	0	0	553	0	0	0	0	p:Proteobacteria,c:Alphaproteobacteria,o:Rhodobacterales,f:Rhodobacteraceae,g:unclassified,s:unclassified
ASV_1652	0	0	0	0	13	0	13	0	0	0	0	0	0	0	0	0	0	0	p:Bacteroidota,c:Bacteroidia,o:Bacteroidales,f:Prevotellaceae,g:Alloprevotella,s:unclassified_g_Alloprevotella
ASV_1654	0	0	0	0	0	0	26	0	0	0	0	0	0	0	0	0	0	0	p:Proteobacteria,c:Gammaproteobacteria,o:Alteromonadales,f:Pseudoalteromonadaceae,g:Pseudoalteromonas,s:unclassified
ASV_1655	0	0	0	0	0	0	0	26	0	0	0	0	0	0	0	0	0	0	p:Proteobacteria,c:Gammaproteobacteria,o:Enterobacterales,f:Enterobacteriaceae,g:unclassified,s:unclassified
ASV_1656	0	0	0	0	0	0	0	0	26	0	0	0	0	0	0	0	0	0	p:Firmicutes,c:Bacilli,o:Mycoplasmatales,f:Mycoplasmataceae,g:Eperythrozoon,s:Eperythrozoon coccoides
ASV_1657	0	0	0	0	0	0	7	0	0	2	0	0	0	13	3	0	0	0	p:Firmicutes,c:Clostridia,o:Clostridiales,f:Clostridiaceae,g:Clostridium,s:Clostridium beijerinckii
ASV_166	0	0	0	0	66	0	0	0	26	17	0	0	0	41	55	364	0	0	p:Firmicutes,c:Bacilli,o:Lactobacillales,f:Streptococcaceae,g:Lactococcus,s:Lactococcus nasutitermitis
ASV_1663	0	0	0	0	0	0	0	0	0	0	0	0	25	0	0	0	0	0	p:Firmicutes,c:Bacilli,o:Bacillales,f:Bacillaceae,g:unclassified_f_Bacillaceae,s:unclassified_f_Bacillaceae
ASV_1664	0	0	0	0	0	0	0	0	0	0	0	0	25	0	0	0	0	0	p:Firmicutes,c:Bacilli,o:Bacillales,f:Bacillaceae,g:unclassified_f_Bacillaceae,s:unclassified_f_Bacillaceae
ASV_1665	0	0	0	0	0	0	0	0	8	0	0	0	17	0	0	0	0	0	p:Actinobacteriota,c:Actinobacteria,o:unclassified,f:unclassified,g:unclassified,s:unclassified
ASV_1666	0	0	0	0	0	0	0	0	0	0	0	0	25	0	0	0	0	0	p:Actinobacteriota,c:Actinobacteria,o:Micrococcales,f:Microbacteriaceae,g:unclassified,s:unclassified
ASV_1667	0	0	0	0	0	0	0	0	0	0	0	0	25	0	0	0	0	0	p:Actinobacteriota,c:Actinobacteria,o:Corynebacteriales,f:Mycobacteriaceae,g:Mycobacterium,s:Mycobacterium palauense
ASV_1668	0	0	0	0	0	0	0	0	0	0	0	0	0	25	0	0	0	0	p:Bacteroidota,c:Bacteroidia,o:Cytophagales,f:Spirosomaceae,g:unclassified_f_Spirosomaceae,s:unclassified_f_Spirosomaceae
ASV_1669	0	0	0	0	0	0	0	0	0	0	0	0	0	25	0	0	0	0	p:Gemmatimonadota,c:Longimicrobia,o:Longimicrobiales,f:Longimicrobiaceae,g:unclassified,s:unclassified
ASV_1670	0	0	0	0	0	0	0	0	0	0	0	0	0	25	0	0	0	0	p:Actinobacteriota,c:Coriobacteriia,o:Coriobacteriales,f:Coriobacteriales_Incertae_Sedis,g:Raoultibacter,s:unclassified_g_Raoultibacter
ASV_1671	0	0	0	0	0	0	0	12	0	0	0	0	0	13	0	0	0	0	p:Proteobacteria,c:Gammaproteobacteria,o:Xanthomonadales,f:Rhodanobacteraceae,g:unclassified
ASV_1672	0	0	0	0	0	0	0	0	0	0	0	0	0	0	0	0	0	25	p:Proteobacteria,c:Gammaproteobacteria,o:Alteromonadales,f:Pseudoalteromonadaceae,g:Pseudoalteromonas,s:unclassified
ASV_1674	0	0	0	0	0	0	0	0	4	0	0	0	0	0	0	0	0	21	p:Firmicutes,c:Bacilli,o:Lactobacillales,f:Lactobacillaceae,g:Lacticaseibacillus,s:Lacticaseibacillus zeae
ASV_1675	0	0	0	0	0	0	0	0	0	0	0	0	0	0	0	0	0	25	p:Firmicutes,c:Bacilli,o:unclassified_c_Bacilli,f:unclassified_c_Bacilli,g:unclassified_c_Bacilli,s:unclassified_c_Bacilli
ASV_1682	0	0	0	0	16	0	9	0	0	0	0	0	0	0	0	0	0	0	p:Bacteroidota,c:Bacteroidia,o:Chitinophagales,f:Chitinophagaceae,g:Taibaiella,s:unclassified_g_Taibaiella
ASV_1683	0	0	0	0	13	0	4	0	8	0	0	0	0	0	0	0	0	0	p:Proteobacteria,c:Gammaproteobacteria,o:Xanthomonadales,f:Rhodanobacteraceae,g:Luteibacter,s:unclassified
ASV_1684	0	0	0	0	11	0	14	0	0	0	0	0	0	0	0	0	0	0	p:Proteobacteria,c:Alphaproteobacteria,o:Rhizobiales,f:Rhizobiaceae,g:unclassified_f_Rhizobiaceae,s:unclassified_f_Rhizobiaceae
ASV_1685	0	0	0	0	12	0	0	0	13	0	0	0	0	0	0	0	0	0	p:Firmicutes,c:Bacilli,o:Bacillales,f:Bacillaceae,g:unclassified_f_Bacillaceae,s:unclassified_f_Bacillaceae
ASV_1686	0	0	0	0	25	0	0	0	0	0	0	0	0	0	0	0	0	0	p:Proteobacteria,c:Gammaproteobacteria,o:Vibrionales,f:Vibrionaceae,g:Vibrio,s:Vibrio kanaloae
ASV_1688	0	0	0	0	0	25	0	0	0	0	0	0	0	0	0	0	0	0	p:Proteobacteria,c:Gammaproteobacteria,o:Burkholderiales,f:Oxalobacteraceae,g:Massilia,s:Massilia agri
ASV_169	0	0	0	0	0	0	0	0	20	0	0	13	510	0	0	0	12	8	p:Proteobacteria,c:Gammaproteobacteria,o:unclassified_c_Gammaproteobacteria,f:unclassified_c_Gammaproteobacteria,g:unclassified
ASV_1690	0	0	0	0	0	0	0	25	0	0	0	0	0	0	0	0	0	0	p:Firmicutes,c:Clostridia,o:Clostridiales,f:Anaerovoracaceae,g:Anaerovorax,s:unclassified_g_Anaerovorax
ASV_1691	0	0	0	0	0	0	0	25	0	0	0	0	0	0	0	0	0	0	p:Proteobacteria,c:Gammaproteobacteria,o:Pseudomonadales,f:Pseudomonadaceae,g:Pseudomonas,s:Pseudomonas vlassakiae
ASV_1692	0	0	0	0	0	0	0	0	25	0	0	0	0	0	0	0	0	0	p:Actinobacteriota,c:unclassified_p_Actinobacteriota,o:unclassified_p_Actinobacteriota,f:unclassified_p_Actinobacteriota,g:unclassified
ASV_1697	0	0	0	0	0	0	0	0	0	0	0	24	0	0	0	0	0	0	p:Proteobacteria,c:Alphaproteobacteria,o:Sphingomonadales,f:Sphingomonadaceae,g:Sphingobium,s:unclassified_g_Sphingobium
ASV_1699	0	0	0	0	0	0	0	0	0	0	0	0	24	0	0	0	0	0	p:Proteobacteria,c:Gammaproteobacteria,o:Xanthomonadales,f:Rhodanobacteraceae,g:Luteibacter,s:unclassified
ASV_17	50	330	45	117	829	152	988	136	632	171	2175	893	1689	1290	467	332	662	3524	p:Actinobacteriota,c:Actinobacteria,o:Propionibacteriales,f:Nocardioidaceae,g:Aeromicrobium,s:unclassified
ASV_170	0	0	0	0	13	0	0	0	0	168	0	0	0	0	0	379	0	0	p:Proteobacteria,c:Gammaproteobacteria,o:Enterobacterales,f:Enterobacteriaceae,g:unclassified,s:unclassified
ASV_1701	0	0	0	0	0	0	0	0	0	0	0	0	12	0	12	0	0	0	p:Proteobacteria,c:Gammaproteobacteria,o:Xanthomonadales,f:unclassified_o_Xanthomonadales,g:unclassified
ASV_1702	0	0	0	0	0	0	0	0	13	0	0	0	11	0	0	0	0	0	p:Bacteroidota,c:Rhodothermia,o:Balneolales,f:Balneolaceae,g:unclassified_f_Balneolaceae,s:unclassified_f_Balneolaceae
ASV_1703	0	0	0	0	0	0	0	0	0	0	0	0	0	24	0	0	0	0	p:Proteobacteria,c:Gammaproteobacteria,o:Xanthomonadales,f:Xanthomonadaceae,g:Silanimonas,s:Silanimonas_lenta_DSM_16282
ASV_1704	0	0	0	0	0	0	0	0	0	0	0	0	0	24	0	0	0	0	p:Actinobacteriota,c:Actinobacteria,o:unclassified,f:unclassified,g:unclassified,s:unclassified
ASV_1705	0	0	0	0	0	0	0	0	0	0	0	0	0	24	0	0	0	0	p:Armatimonadota,c:Armatimonadia,o:Armatimonadales,f:unclassified_o_Armatimonadales,g:unclassified
ASV_1707	0	0	0	0	0	0	0	0	0	0	0	0	0	24	0	0	0	0	p:Firmicutes,c:Bacilli,o:Bacillales,f:unclassified_o_Bacillales,g:unclassified_o_Bacillales,s:unclassified_o_Bacillales
ASV_1709	0	0	0	0	0	0	0	0	0	0	0	0	0	0	24	0	0	0	p:Proteobacteria,c:Gammaproteobacteria,o:EPR3968-O8a-Bc78,f:unclassified_o_EPR3968-O8a-Bc78,g:unclassified
ASV_171	0	0	0	0	189	0	145	0	0	0	0	0	69	73	0	0	80	0	p:Firmicutes,c:Bacilli,o:Bacillales,f:Bacillaceae,g:unclassified_f_Bacillaceae,s:unclassified_f_Bacillaceae
ASV_1710	0	0	0	0	0	0	0	0	0	0	0	0	0	0	24	0	0	0	p:Firmicutes,c:Bacilli,o:Staphylococcales,f:Staphylococcaceae,g:Staphylococcus,s:Staphylococcus edaphicus
ASV_1714	0	0	24	0	0	0	0	0	0	0	0	0	0	0	0	0	0	0	p:Firmicutes,c:Clostridia,o:Clostridiales,f:Clostridiaceae,g:unclassified_f_Clostridiaceae,s:unclassified_f_Clostridiaceae
ASV_172	0	0	0	498	0	0	16	15	0	0	15	0	0	0	0	0	0	0	p:Actinobacteriota,c:Actinobacteria,o:Kineosporiales,f:Kineosporiaceae,g:Quadrisphaera,s:Quadrisphaera_granulorum
ASV_1720	0	0	0	24	0	0	0	0	0	0	0	0	0	0	0	0	0	0	p:Proteobacteria,c:Gammaproteobacteria,o:unclassified_c_Gammaproteobacteria,f:unclassified
ASV_1721	0	0	0	0	15	0	9	0	0	0	0	0	0	0	0	0	0	0	p:Proteobacteria,c:Gammaproteobacteria,o:Burkholderiales,f:Burkholderiaceae,g:Paraburkholderia,s:Paraburkholderia ginsengiterrae
ASV_1722	0	0	0	0	24	0	0	0	0	0	0	0	0	0	0	0	0	0	p:Bacteroidota,c:Rhodothermia,o:Balneolales,f:Balneolaceae,g:unclassified_f_Balneolaceae,s:unclassified_f_Balneolaceae
ASV_1724	0	0	0	0	0	24	0	0	0	0	0	0	0	0	0	0	0	0	p:Actinobacteriota,c:Actinobacteria,o:Corynebacteriales,f:unclassified,g:unclassified,s:unclassified
ASV_1725	0	0	0	0	0	24	0	0	0	0	0	0	0	0	0	0	0	0	p:Proteobacteria,c:Gammaproteobacteria,o:Vibrionales,f:Vibrionaceae,g:Vibrio,s:Vibrio kanaloae
ASV_1726	0	0	0	0	0	0	0	0	24	0	0	0	0	0	0	0	0	0	p:Proteobacteria,c:Gammaproteobacteria,o:Burkholderiales,f:Neisseriaceae,g:Uruburuella,s:Uruburuella suisa
ASV_1727	0	0	0	0	0	0	0	0	24	0	0	0	0	0	0	0	0	0	p:Firmicutes,c:Bacilli,o:Paenibacillales,f:Paenibacillaceae,g:Paenibacillus,s:Paenibacillus agarexedens
ASV_1728	0	0	0	0	0	0	0	0	0	10	0	0	0	13	0	0	0	0	p:Verrucomicrobiota,c:Chlamydiae,o:Parachlamydiales;Parachlamydiaceae;Neochlamydia,s:Neochlamydia hartmannellae
ASV_173	0	0	0	0	5	0	0	0	0	15	0	0	0	517	0	0	0	0	p:Proteobacteria,c:Gammaproteobacteria,o:Burkholderiales,f:Nitrosomonadaceae,g:AB552866_g,s:AB286450_s
ASV_1731	0	0	0	0	0	0	0	0	0	0	23	0	0	0	0	0	0	0	p:Chloroflexi,c:unclassified_p_Chloroflexi,o:unclassified_p_Chloroflexi,f:unclassified_p_Chloroflexi,g:unclassified
ASV_1734	0	0	0	0	0	0	0	0	0	0	0	23	0	0	0	0	0	0	p:Firmicutes,c:Bacilli,o:Bacillales,f:Bacillaceae,g:Bacillus,s:Bacillus altitudinis
ASV_1735	0	0	0	0	0	0	0	0	0	0	0	0	23	0	0	0	0	0	p:Proteobacteria,c:Alphaproteobacteria,o:Rhodobacterales,f:Rhodobacteraceae,g:unclassified,s:unclassified
ASV_1736	0	0	0	0	0	0	0	0	0	0	0	0	23	0	0	0	0	0	p:Proteobacteria,c:Gammaproteobacteria,o:Xanthomonadales,f:Rhodanobacteraceae,g:unclassified
ASV_1737	0	0	0	0	0	0	0	0	0	0	0	0	23	0	0	0	0	0	p:Firmicutes,c:Bacilli,o:Paenibacillales,f:Paenibacillaceae,g:Paenibacillus,s:Paenibacillus larvae
ASV_1740	0	0	0	0	0	0	0	0	0	0	0	0	23	0	0	0	0	0	p:Proteobacteria,c:Gammaproteobacteria,o:Salinisphaerales,f:Salinisphaeraceae,g:Salinisphaera,s:unclassified
ASV_1741	0	0	0	0	0	0	0	0	0	0	0	0	0	23	0	0	0	0	p:Firmicutes,c:Clostridia,o:Clostridiales,f:Peptostreptococcaceae,g:Paraclostridium,s:Paraclostridium benzoelyticum
ASV_1742	0	0	0	0	0	0	0	0	0	0	0	0	0	23	0	0	0	0	p:Proteobacteria,c:Gammaproteobacteria,o:Burkholderiales,f:Oxalobacteraceae,g:Massilia,s:Massilia aurea
ASV_1743	0	0	0	0	0	0	0	0	0	0	0	0	0	23	0	0	0	0	p:Firmicutes,c:Bacilli,o:Bacillales,f:unclassified_o_Bacillales,g:unclassified_o_Bacillales,s:unclassified_o_Bacillales
ASV_1745	0	0	0	0	0	0	0	0	18	0	0	0	0	5	0	0	0	0	p:Bacteroidota,c:Bacteroidia,o:Sphingobacteriales,f:Sphingobacteriaceae,g:Sphingobacterium,s:bacterium_BYJ5-1
ASV_1746	0	0	0	0	0	0	0	0	0	0	0	0	0	0	23	0	0	0	p:Firmicutes,c:Bacilli,o:Bacillales,f:unclassified_o_Bacillales,g:unclassified_o_Bacillales,s:unclassified_o_Bacillales
ASV_1747	0	0	0	0	0	0	0	0	0	0	0	0	0	0	0	23	0	0	p:Fusobacteriota,c:Fusobacteriia,o:Fusobacteriales,f:Fusobacteriaceae,g:Cetobacterium,s:unclassified_g_Cetobacterium
ASV_175	0	0	0	17	0	0	0	9	0	0	508	0	0	0	0	0	0	0	p:Proteobacteria,c:Gammaproteobacteria,o:Enterobacterales,f:Enterobacteriaceae,g:Klebsiella,s:unclassified_g_Klebsiella
ASV_1750	0	0	0	0	0	0	0	0	0	0	0	0	0	0	0	0	0	23	p:Actinobacteriota,c:Actinobacteria,o:Propionibacteriales,f:Nocardioidaceae,g:Aeromicrobium,s:unclassified
ASV_1755	0	0	0	0	0	0	23	0	0	0	0	0	0	0	0	0	0	0	p:Proteobacteria,c:Gammaproteobacteria,o:Enterobacterales,f:Enterobacteriaceae,g:unclassified,s:unclassified
ASV_1756	0	0	0	0	0	0	0	0	23	0	0	0	0	0	0	0	0	0	p:Proteobacteria,c:Alphaproteobacteria,o:Rhizobiales,f:Beijerinckiaceae,g:Methylobacterium,s:unclassified
ASV_1757	0	0	0	0	0	0	0	0	23	0	0	0	0	0	0	0	0	0	p:Proteobacteria,c:Alphaproteobacteria,o:Rhizobiales,f:Rhizobiaceae,g:unclassified_f_Rhizobiaceae,s:unclassified
ASV_1758	0	0	0	0	0	0	0	0	23	0	0	0	0	0	0	0	0	0	p:Firmicutes,c:Bacilli,o:Bacillales,f:Bacillaceae,g:unclassified_f_Bacillaceae,s:unclassified_f_Bacillaceae
ASV_176	0	0	0	0	0	0	0	0	160	0	151	7	107	67	12	0	25	0	p:Actinobacteriota,c:Actinobacteria,o:Pseudonocardiales,f:Pseudonocardiaceae,g:unclassified,s:unclassified
ASV_1761	0	0	0	3	0	0	3	0	13	0	3	0	0	0	0	0	0	0	p:Proteobacteria,c:Gammaproteobacteria,o:unclassified_c_Gammaproteobacteria,f:unclassified_c_Gammaproteobacteria,g:unclassified
ASV_1765	0	0	0	0	0	0	0	0	0	0	0	22	0	0	0	0	0	0	p:Firmicutes,c:Bacilli,o:Lactobacillales,f:Leuconostocaceae,g:Weissella,s:Weissella cibaria
ASV_1766	0	0	0	0	0	0	0	0	0	0	0	0	22	0	0	0	0	0	p:Firmicutes,c:Bacilli,o:Paenibacillales,f:Paenibacillaceae,g:Paenibacillus,s:HF558628_s
ASV_1767	0	0	0	0	0	0	0	0	0	0	0	0	22	0	0	0	0	0	p:Firmicutes,c:Bacilli,o:Bacillales,f:unclassified_o_Bacillales,g:unclassified_o_Bacillales,s:unclassified_o_Bacillales
ASV_1769	0	0	0	0	0	0	0	0	0	0	0	0	22	0	0	0	0	0	p:Bacteroidota,c:Rhodothermia,o:Balneolales,f:Balneolaceae,g:unclassified_f_Balneolaceae,s:unclassified_f_Balneolaceae
ASV_177	3	0	0	0	0	4	0	4	0	2	0	6	378	0	20	15	85	11	p:Proteobacteria,c:Gammaproteobacteria,o:Xanthomonadales,f:Rhodanobacteraceae,g:unclassified
ASV_1771	0	0	2	2	0	0	2	0	13	0	0	0	3	0	0	0	0	0	p:Proteobacteria,c:Gammaproteobacteria,o:Salinisphaerales,f:Salinisphaeraceae,g:Salinisphaera,s:Salinisphaera_sp.
ASV_1772	0	0	0	0	0	0	0	0	0	0	0	0	0	22	0	0	0	0	p:Proteobacteria,c:Gammaproteobacteria,o:Burkholderiales,f:PAC001907_f;PAC001907_g
ASV_1773	0	0	0	0	0	0	0	0	0	0	0	0	0	22	0	0	0	0	p:Acidobacteriota,c:Blastocatellia,o:Blastocatellales,f:Blastocatellaceae,g:Stenotrophobacter,s:Stenotrophobacter_terrae
ASV_1774	0	0	0	0	0	0	0	0	0	0	0	0	0	22	0	0	0	0	p:Proteobacteria,c:Gammaproteobacteria,o:unclassified_c_Gammaproteobacteria,f:unclassified
ASV_1775	0	0	0	0	0	0	0	0	0	0	0	0	0	22	0	0	0	0	p:Bacteroidota,c:Bacteroidia,o:Chitinophagales,f:Chitinophagaceae,g:Terrimonas,s:Hypsibius_dujardini
ASV_1776	0	0	0	0	0	0	0	0	0	0	0	0	0	22	0	0	0	0	p:Firmicutes,c:Clostridia,o:Lachnospirales,f:Lachnospiraceae,g:unclassified,s:unclassified
ASV_1777	0	0	0	0	0	0	0	0	0	0	0	0	0	22	0	0	0	0	p:Proteobacteria,c:Alphaproteobacteria,o:Rhizobiales,f:Rhizobiaceae,g:Mesorhizobium,s:unclassified_g_Mesorhizobium
ASV_1778	0	0	0	0	0	0	0	0	10	0	0	0	0	12	0	0	0	0	p:Bacteroidota,c:Bacteroidia,o:Flavobacteriales,f:Flavobacteriaceae,g:unclassified_f_Flavobacteriaceae,s:unclassified
ASV_1779	0	0	0	0	0	0	0	0	0	0	0	0	0	22	0	0	0	0	p:Firmicutes,c:Clostridia,o:Clostridiales,f:Anaerovoracaceae,g:unclassified,s:unclassified
ASV_1782	0	0	0	0	0	0	0	0	0	0	0	0	0	0	0	0	0	22	p:Proteobacteria,c:Gammaproteobacteria,o:Pseudomonadales,f:Pseudomonadaceae,g:Pseudomonas,s:Pseudomonas plecoglossicida
ASV_1783	0	0	0	0	0	0	0	0	0	0	0	0	0	0	0	0	0	22	p:Actinobacteriota,c:Actinobacteria,o:Corynebacteriales,f:unclassified,g:unclassified,s:unclassified
ASV_1791	0	0	0	0	22	0	0	0	0	0	0	0	0	0	0	0	0	0	p:Proteobacteria,c:Alphaproteobacteria,o:Sphingomonadales,f:Sphingomonadaceae,g:Novosphingobium,s:unclassified
ASV_1793	0	0	0	0	0	22	0	0	0	0	0	0	0	0	0	0	0	0	p:Proteobacteria,c:Alphaproteobacteria,o:Caulobacterales,f:Caulobacteraceae,g:Brevundimonas,s:unclassified
ASV_1794	0	0	0	0	0	0	22	0	0	0	0	0	0	0	0	0	0	0	p:Bacteroidota,c:Rhodothermia,o:Balneolales,f:Balneolaceae,g:unclassified_f_Balneolaceae,s:unclassified_f_Balneolaceae
ASV_1797	0	0	0	0	0	0	0	0	22	0	0	0	0	0	0	0	0	0	p:Proteobacteria,c:Gammaproteobacteria,o:Salinisphaerales,f:Salinisphaeraceae,g:Salinisphaera,s:unclassified
ASV_1799	0	0	0	0	0	0	0	0	0	3	0	0	0	18	0	0	0	0	p:Proteobacteria,c:Gammaproteobacteria,o:Burkholderiales,f:SC-I-84,g:unclassified_f_SC-I-84,s:unclassified_f_SC-I-84
ASV_18	0	0	0	301	1000	277	953	187	1435	0	119	161	1172	2140	3880	432	1626	742	p:Firmicutes,c:Bacilli,o:Bacillales,f:Sporolactobacillaceae;Scopulibacillus,s:EF636829_s
ASV_1800	0	0	0	0	0	0	0	0	0	2	0	0	0	19	0	0	0	0	p:Proteobacteria,c:Alphaproteobacteria,o:Rhizobiales,f:Xanthobacteraceae,g:Bradyrhizobium,s:unclassified
ASV_1801	0	0	0	0	0	0	0	0	0	21	0	0	0	0	0	0	0	0	p:Actinobacteriota,c:Coriobacteriia,o:Coriobacteriales,f:unclassified,g:unclassified,s:unclassified
ASV_1804	0	0	0	0	0	0	0	0	0	0	21	0	0	0	0	0	0	0	p:Actinobacteriota,c:Actinobacteria,o:Micrococcales,f:Microbacteriaceae,g:unclassified,s:unclassified
ASV_1805	0	0	0	0	0	0	0	0	0	0	21	0	0	0	0	0	0	0	p:Actinobacteriota,c:Actinobacteria,o:Micrococcales,f:unclassified,g:unclassified,s:unclassified
ASV_1806	0	0	0	0	0	0	0	0	0	0	21	0	0	0	0	0	0	0	p:Actinobacteriota,c:Actinobacteria,o:unclassified,f:unclassified,g:unclassified,s:unclassified
ASV_1808	0	0	0	0	0	0	0	0	0	0	0	0	0	21	0	0	0	0	p:Proteobacteria,c:Alphaproteobacteria,o:Rhodobacterales,f:Rhodobacteraceae,g:unclassified,s:unclassified
ASV_1809	0	0	0	0	0	0	0	0	0	0	0	0	0	21	0	0	0	0	p:Proteobacteria,c:Betaproteobacteria;Casimicrobium_o;Casimicrobiaceae;Casimicrobium,s:Casimicrobium huifangae
ASV_181	0	177	0	0	0	0	0	0	0	0	0	243	27	0	0	0	51	17	p:Proteobacteria,c:Gammaproteobacteria,o:Pseudomonadales,f:Moraxellaceae,g:Acinetobacter,s:Acinetobacter lwoffii
ASV_1810	0	0	0	0	0	0	0	0	0	0	0	0	0	21	0	0	0	0	p:Firmicutes,c:Bacilli,o:Bacillales,f:Bacillaceae,g:unclassified_f_Bacillaceae,s:unclassified_f_Bacillaceae
ASV_1811	0	0	0	0	0	0	0	0	0	0	0	0	0	21	0	0	0	0	p:Actinobacteriota,c:Actinobacteria,o:Propionibacteriales,f:Nocardioidaceae,g:unclassified,s:unclassified
ASV_1812	0	0	0	0	0	0	0	0	0	0	0	0	0	21	0	0	0	0	p:Actinobacteriota,c:Acidimicrobiia,o:Microtrichales,f:unclassified,g:unclassified,s:unclassified
ASV_1813	0	0	0	0	7	0	0	0	0	0	0	0	0	4	0	10	0	0	p:Desulfobacterota,c:Desulfobulbia,o:Desulfobulbales,f:Desulfocapsaceae,g:Desulfoprunum,s:Desulfobulbus_sp._Tol-SR
ASV_1814	0	0	0	0	0	0	0	0	14	0	0	0	0	0	0	0	7	0	p:Bacteroidota,c:Bacteroidia,o:Chitinophagales,f:Chitinophagaceae,g:unclassified_f_Chitinophagaceae,s:unclassified
ASV_1819	0	0	0	0	0	0	0	0	0	0	0	0	0	0	0	0	0	21	p:Firmicutes,c:Bacilli,o:Bacillales,f:Bacillaceae,g:unclassified_f_Bacillaceae,s:unclassified_f_Bacillaceae
ASV_182	0	462	0	0	0	8	12	0	0	0	32	0	0	0	0	0	0	0	p:Actinobacteriota,c:Actinobacteria,o:Corynebacteriales,f:Nocardiaceae,g:Gordonia,s:unclassified_g_Gordonia
ASV_1821	0	21	0	0	0	0	0	0	0	0	0	0	0	0	0	0	0	0	p:Bacteroidota,c:Bacteroidia,o:Flavobacteriales,f:Weeksellaceae,g:Chryseobacterium,s:unclassified_g_Chryseobacterium
ASV_1827	0	0	0	0	21	0	0	0	0	0	0	0	0	0	0	0	0	0	p:Firmicutes,c:Bacilli,o:Lactobacillales,f:Enterococcaceae,g:Enterococcus,s:unclassified
ASV_1828	0	0	0	0	0	0	21	0	0	0	0	0	0	0	0	0	0	0	p:Firmicutes,c:Bacilli,o:Bacillales,f:unclassified_o_Bacillales,g:unclassified_o_Bacillales,s:unclassified
ASV_183	0	117	37	29	0	84	14	150	38	0	0	41	0	0	0	0	0	0	p:Proteobacteria,c:Gammaproteobacteria,o:Vibrionales,f:Vibrionaceae,g:Vibrio,s:Vibrio tasmaniensis
ASV_1830	0	0	0	0	0	0	0	0	21	0	0	0	0	0	0	0	0	0	p:Proteobacteria,c:Gammaproteobacteria,o:Nitrosococcales,f:Nitrosococcaceae,g:Nitrosococcus,s:unclassified_g_Nitrosococcus
ASV_1831	0	0	0	0	0	0	0	0	21	0	0	0	0	0	0	0	0	0	p:Proteobacteria,c:Gammaproteobacteria,o:Enterobacterales,f:Enterobacteriaceae,g:unclassified,s:unclassified
ASV_1832	0	0	0	0	0	0	0	0	0	14	0	0	0	0	0	6	0	0	p:Firmicutes,c:Bacilli,o:Bacillales,f:Bacillaceae,g:Halalkalibacterium,s:Halalkalibacterium halodurans
ASV_1834	0	0	0	0	0	0	0	0	12	6	0	0	0	0	2	0	0	0	p:Bacteroidota,c:Bacteroidia,o:Bacteroidales,f:Bacteroidetes_vadinHA17,g:unclassified,s:unclassified
ASV_184	10	0	0	0	0	0	0	0	0	58	0	0	0	0	0	440	0	0	p:Proteobacteria,c:Gammaproteobacteria,o:Enterobacterales,f:Enterobacteriaceae,g:unclassified,s:unclassified
ASV_1840	0	0	0	0	0	0	0	0	0	0	0	20	0	0	0	0	0	0	p:Firmicutes,c:Bacilli,o:Lactobacillales,f:Enterococcaceae,g:Enterococcus,s:unclassified
ASV_1841	0	0	0	0	0	0	0	0	0	0	0	0	20	0	0	0	0	0	p:Proteobacteria,c:Alphaproteobacteria,o:Acetobacterales,f:Acetobacteraceae,g:unclassified_f_Acetobacteraceae,s:unclassified
ASV_1842	0	0	0	0	0	0	0	0	0	0	0	0	20	0	0	0	0	0	p:Firmicutes,c:Bacilli,o:Bacillales,f:unclassified_o_Bacillales,g:unclassified_o_Bacillales,s:unclassified_o_Bacillales
ASV_1843	0	0	0	0	0	0	0	0	0	0	0	0	20	0	0	0	0	0	p:Actinobacteriota,c:Actinobacteria,o:Propionibacteriales,f:Nocardioidaceae,g:unclassified,s:unclassified
ASV_1844	0	0	0	0	0	0	0	0	0	0	0	0	20	0	0	0	0	0	p:Actinobacteriota,c:Actinobacteria,o:unclassified,f:unclassified,g:unclassified,s:unclassified
ASV_1845	0	0	0	0	0	0	0	0	0	0	0	0	0	20	0	0	0	0	p:Bacteroidota,c:Bacteroidia,o:Cytophagales,f:Microscillaceae,g:OLB12,s:Bacteroidetes_bacterium_OLB12
ASV_1846	0	0	0	0	0	0	0	0	0	0	0	0	0	20	0	0	0	0	p:Actinobacteriota,c:Thermoleophilia,o:Solirubrobacterales,f:67-14,g:unclassified_f_67-14,s:unclassified_f_67-14
ASV_1847	0	0	0	0	0	0	0	0	0	0	0	0	0	20	0	0	0	0	p:Verrucomicrobiota,c:Verrucomicrobiae,o:Verrucomicrobiales,f:Verrucomicrobiaceae,g:Prosthecobacter,s:Hypsibius_dujardini
ASV_1848	0	0	0	0	0	0	0	0	0	0	0	0	0	20	0	0	0	0	p:Proteobacteria,c:Gammaproteobacteria,o:Steroidobacterales,f:Steroidobacteraceae,g:unclassified,s:unclassified
ASV_1849	0	0	0	0	0	0	0	0	0	0	0	0	0	20	0	0	0	0	p:Proteobacteria,c:Alphaproteobacteria,o:Rhizobiales,f:unclassified,g:unclassified,s:unclassified
ASV_1850	0	0	0	0	0	0	0	0	7	0	0	0	0	13	0	0	0	0	p:Planctomycetota,c:unclassified_p_Planctomycetota,o:unclassified_p_Planctomycetota,f:unclassified
ASV_1851	0	0	0	0	0	0	0	0	0	0	0	0	0	20	0	0	0	0	p:Firmicutes,c:Bacilli,o:Bacillales,f:unclassified_o_Bacillales,g:unclassified_o_Bacillales,s:unclassified_o_Bacillales
ASV_1852	0	0	0	0	0	0	0	0	0	0	0	0	0	0	14	6	0	0	p:Planctomycetota,c:unclassified_p_Planctomycetota,o:unclassified_p_Planctomycetota,f:unclassified
ASV_1853	0	0	0	0	0	0	0	0	0	0	0	0	0	0	0	20	0	0	p:Firmicutes,c:Bacilli,o:Lactobacillales,f:Streptococcaceae,g:Lactococcus,s:unclassified_g_Lactococcus
ASV_186	264	101	0	0	0	0	0	137	0	0	0	0	0	0	0	0	0	0	p:Proteobacteria,c:Alphaproteobacteria,o:Rhizobiales,f:Rhizobiaceae,g:Bartonella,s:Bartonella ancashensis
ASV_1860	0	0	20	0	0	0	0	0	0	0	0	0	0	0	0	0	0	0	p:Proteobacteria,c:Gammaproteobacteria,o:Burkholderiales,f:Burkholderiaceae,g:Burkholderia,s:Burkholderia savannae
ASV_1862	0	0	0	20	0	0	0	0	0	0	0	0	0	0	0	0	0	0	p:Proteobacteria,c:Gammaproteobacteria,o:Alteromonadales,f:Pseudoalteromonadaceae,g:Pseudoalteromonas,s:unclassified
ASV_1863	0	0	0	0	8	0	12	0	0	0	0	0	0	0	0	0	0	0	p:Proteobacteria,c:Gammaproteobacteria,o:Burkholderiales,f:Comamonadaceae,g:Comamonas,s:Comamonas terrigena
ASV_1864	0	0	0	0	0	20	0	0	0	0	0	0	0	0	0	0	0	0	p:Proteobacteria,c:Gammaproteobacteria,o:Moraxellales,f:Moraxellaceae,g:Alkanindiges,s:Alkanindiges hydrocarboniclasticus
ASV_1866	0	0	0	0	0	3	8	9	0	0	0	0	0	0	0	0	0	0	p:Actinobacteriota,c:Actinobacteria,o:Kineosporiales,f:Kineosporiaceae,g:unclassified_f_Kineosporiaceae,s:unclassified
ASV_1868	0	0	0	0	0	0	0	0	20	0	0	0	0	0	0	0	0	0	p:Proteobacteria,c:Gammaproteobacteria,o:Xanthomonadales,f:Rhodanobacteraceae,g:unclassified
ASV_1869	0	0	0	0	0	0	0	0	20	0	0	0	0	0	0	0	0	0	p:Proteobacteria,c:Gammaproteobacteria,o:Nitrococcales,f:Nitrococcaceae,g:unclassified_f_Nitrococcaceae,s:unclassified
ASV_1870	0	0	0	0	0	0	0	0	20	0	0	0	0	0	0	0	0	0	p:Proteobacteria,c:Gammaproteobacteria,o:unclassified_c_Gammaproteobacteria,f:unclassified_c_Gammaproteobacteria,g:unclassified
ASV_1871	0	0	0	0	0	0	0	0	0	0	19	0	0	0	0	0	0	0	p:Proteobacteria,c:Gammaproteobacteria,o:Alteromonadales,f:Idiomarinaceae,g:Idiomarina,s:unclassified_g_Idiomarina
ASV_1874	0	0	0	0	0	0	0	0	0	0	19	0	0	0	0	0	0	0	p:Proteobacteria,c:Gammaproteobacteria,o:Vibrionales,f:Vibrionaceae,g:Vibrio,s:Vibrio parahaemolyticus
ASV_188	0	0	0	0	0	0	0	0	0	0	0	0	0	0	0	501	0	0	p:Proteobacteria,c:Gammaproteobacteria,o:Enterobacterales,f:Enterobacteriaceae,g:Cronobacter,s:unclassified_g_Cronobacter
ASV_1880	0	0	0	0	0	0	0	0	0	0	0	2	17	0	0	0	0	0	p:Nitrospirota,c:Nitrospiria,o:Nitrospirales,f:Nitrospiraceae,g:Nitrospira,s:Nitrospira_sp._enrichment_culture_clone_80
ASV_1882	0	0	0	0	0	0	0	0	0	0	0	0	19	0	0	0	0	0	p:Firmicutes,c:Bacilli,o:Bacillales,f:unclassified_o_Bacillales,g:unclassified_o_Bacillales,s:unclassified_o_Bacillales
ASV_1883	0	0	0	0	0	0	0	0	0	0	0	0	19	0	0	0	0	0	p:Proteobacteria,c:Alphaproteobacteria,o:Puniceispirillales,f:EF100-94H03,g:unclassified_f_EF100-94H03,s:unclassified
ASV_1884	0	0	0	0	0	0	0	0	0	0	0	0	16	3	0	0	0	0	p:Firmicutes,c:Bacilli,o:Bacillales,f:Bacillaceae,g:Virgibacillus,s:Virgibacillus marismortui
ASV_1885	0	0	0	0	0	0	0	0	0	0	0	0	19	0	0	0	0	0	p:Proteobacteria,c:Gammaproteobacteria,o:Alteromonadales,f:Pseudoalteromonadaceae,g:Pseudoalteromonas,s:unclassified
ASV_1886	0	0	0	0	0	0	0	0	0	0	0	0	19	0	0	0	0	0	p:Bacteroidota,c:Bacteroidia,o:Chitinophagales,f:Chitinophagaceae,g:unclassified_f_Chitinophagaceae,s:unclassified
ASV_1887	0	0	0	0	0	0	0	0	0	0	0	0	0	19	0	0	0	0	p:Proteobacteria,c:Alphaproteobacteria,o:Rhodobacterales,f:Rhodobacteraceae,g:unclassified,s:unclassified
ASV_1889	0	0	0	0	0	0	0	0	0	0	0	0	0	19	0	0	0	0	p:Actinobacteriota,c:Actinobacteria,o:unclassified,f:unclassified,g:unclassified,s:unclassified
ASV_189	0	34	8	0	0	17	0	28	0	0	405	0	0	0	0	0	0	0	p:Proteobacteria,c:Alphaproteobacteria,o:Rhizobiales,f:Devosiaceae,g:Devosia,s:unclassified_g_Devosia
ASV_1890	0	0	0	0	0	0	0	0	0	0	0	0	0	19	0	0	0	0	p:Actinobacteriota,c:Actinobacteria,o:Propionibacteriales,f:Propionibacteriaceae,g:Propionicicella,s:unclassified_g_Propionicicella
ASV_1891	0	0	0	0	0	0	0	0	0	0	0	0	0	19	0	0	0	0	p:Chloroflexi,c:Chloroflexia,o:Thermomicrobiales,f:JG30-KF-CM45,g:unclassified_f_JG30-KF-CM45,s:unclassified
ASV_1892	0	0	0	0	0	0	0	0	0	0	0	0	0	19	0	0	0	0	p:Actinobacteriota,c:Thermoleophilia,o:Solirubrobacterales,f:67-14,g:unclassified_f_67-14,s:unclassified_f_67-14
ASV_1893	0	0	0	0	0	0	0	0	0	0	0	0	0	0	19	0	0	0	p:Firmicutes,c:Bacilli,o:Bacillales,f:Bacillaceae,g:Neobacillus,s:Neobacillus rhizosphaerae
ASV_1894	0	0	0	0	0	0	0	0	0	0	0	0	0	0	19	0	0	0	p:Proteobacteria,c:Gammaproteobacteria,o:unclassified_c_Gammaproteobacteria,f:unclassified_c_Gammaproteobacteria,g:unclassified
ASV_1895	0	0	0	0	0	0	0	0	0	0	0	0	0	0	19	0	0	0	p:Actinobacteriota,c:Actinobacteria,o:unclassified,f:unclassified,g:unclassified,s:unclassified
ASV_1896	0	0	0	0	0	0	11	0	0	0	0	0	0	0	8	0	0	0	p:Firmicutes,c:Bacilli,o:Bacillales,f:Bacillaceae,g:unclassified_f_Bacillaceae,s:unclassified_f_Bacillaceae
ASV_19	0	464	24	245	698	114	699	98	1235	79	2623	1472	1345	788	750	303	271	2537	p:Actinobacteriota,c:Actinobacteria,o:Ruaniales,f:Ruaniaceae,g:Ruania,s:Ruania zhangjianzhongii
ASV_190	0	0	35	0	7	19	0	0	296	7	0	25	31	6	5	13	47	0	p:Firmicutes,c:Bacilli,o:Mycoplasmatales,f:Mycoplasmataceae,g:Mycoplasma,s:unclassified_g_Mycoplasma
ASV_1902	0	3	0	0	0	0	0	16	0	0	0	0	0	0	0	0	0	0	p:Proteobacteria,c:Alphaproteobacteria,o:Rhizobiales,f:Rhizobiales_Incertae_Sedis,g:Phreatobacter,s:unclassified
ASV_191	0	0	0	0	0	0	0	0	28	5	0	0	15	62	28	20	0	333	p:Actinobacteriota,c:Actinobacteria,o:Micrococcales,f:Brevibacteriaceae,g:Brevibacterium,s:unclassified_g_Brevibacterium
ASV_1910	0	0	0	0	19	0	0	0	0	0	0	0	0	0	0	0	0	0	p:Bacteroidota,c:Bacteroidia,o:Bacteroidales,f:Tannerellaceae,g:unclassified_f_Tannerellaceae,s:unclassified
ASV_1911	0	0	0	0	19	0	0	0	0	0	0	0	0	0	0	0	0	0	p:Proteobacteria,c:Gammaproteobacteria,o:Xanthomonadales,f:Xanthomonadaceae,g:Lysobacter,s:Lysobacter_mobilis
ASV_1913	0	0	0	0	7	0	12	0	0	0	0	0	0	0	0	0	0	0	p:Proteobacteria,c:Gammaproteobacteria,o:Burkholderiales,f:Rhodocyclaceae,g:Thauera,s:Thauera butanivorans
ASV_1914	0	0	0	0	5	0	0	14	0	0	0	0	0	0	0	0	0	0	p:Proteobacteria,c:Alphaproteobacteria,o:Sphingomonadales,f:Sphingomonadaceae,g:unclassified
ASV_1917	0	0	0	0	0	19	0	0	0	0	0	0	0	0	0	0	0	0	p:Firmicutes,c:Clostridia,o:Clostridiales,f:unclassified_o_Clostridiales,g:unclassified
ASV_1918	0	0	0	0	0	10	9	0	0	0	0	0	0	0	0	0	0	0	p:Firmicutes,c:Bacilli,o:Bacillales,f:Bacillaceae,g:Fredinandcohnia,s:Bacillus timonensis
ASV_1919	0	0	0	0	0	0	0	19	0	0	0	0	0	0	0	0	0	0	p:Firmicutes,c:Bacilli,o:Staphylococcales,f:Staphylococcaceae,g:Staphylococcus,s:Staphylococcus saprophyticus
ASV_192	0	0	0	0	37	57	42	0	0	0	0	0	118	11	61	0	0	161	p:Actinobacteriota,c:Actinobacteria,o:Propionibacteriales,f:Nocardioidaceae,g:Aeromicrobium,s:unclassified
ASV_1920	0	0	0	0	0	0	0	19	0	0	0	0	0	0	0	0	0	0	p:Proteobacteria,c:Alphaproteobacteria,o:Rhizobiales,f:Rhizobiaceae,g:Bartonella,s:Bartonella ancashensis
ASV_1921	0	0	0	0	0	0	0	0	19	0	0	0	0	0	0	0	0	0	p:Firmicutes,c:Bacilli,o:Bacillales,f:Bacillaceae,g:Bacillus,s:Bacillus mesophilus
ASV_1922	0	0	0	0	0	0	0	0	19	0	0	0	0	0	0	0	0	0	p:Firmicutes,c:Bacilli,o:Bacillales,f:Bacillaceae,g:unclassified_f_Bacillaceae,s:unclassified_f_Bacillaceae
ASV_1923	0	0	0	0	0	0	0	0	19	0	0	0	0	0	0	0	0	0	p:unclassified,c:unclassified,o:unclassified,f:unclassified,g:unclassified,s:unclassified
ASV_1927	0	0	0	0	0	0	0	0	0	0	18	0	0	0	0	0	0	0	p:Proteobacteria,c:Gammaproteobacteria,o:Vibrionales,f:Vibrionaceae,g:Vibrio,s:Vibrio tasmaniensis
ASV_1928	0	0	0	0	0	0	0	0	0	0	18	0	0	0	0	0	0	0	p:Proteobacteria,c:Gammaproteobacteria,o:Vibrionales,f:Vibrionaceae,g:Vibrio,s:Vibrio diazotrophicus
ASV_1929	0	0	0	0	0	0	0	0	0	0	0	18	0	0	0	0	0	0	p:Bacteroidota,c:Bacteroidia,o:Bacteroidales,f:Tannerellaceae,g:Parabacteroides,s:unclassified_g_Parabacteroides
ASV_193	0	0	0	0	113	0	111	0	50	0	0	0	132	20	36	25	0	0	p:Firmicutes,c:Bacilli,o:Bacillales,f:unclassified_o_Bacillales,g:unclassified_o_Bacillales,s:unclassified_o_Bacillales
ASV_1930	0	0	0	0	0	0	0	0	0	0	0	18	0	0	0	0	0	0	p:Bacteroidota,c:Bacteroidia,o:Sphingobacteriales,f:Sphingobacteriaceae,g:Pedobacter,s:unclassified_g_Pedobacter
ASV_1932	0	0	0	0	0	0	0	0	0	0	0	0	18	0	0	0	0	0	p:Proteobacteria,c:Gammaproteobacteria,o:Burkholderiales,f:Neisseriaceae,g:FM873692_g
ASV_1934	0	0	0	0	0	0	0	0	0	0	0	0	18	0	0	0	0	0	p:Proteobacteria,c:Gammaproteobacteria,o:Salinisphaerales,f:Salinisphaeraceae,g:Salinisphaera,s:unclassified
ASV_1935	0	0	0	0	0	0	0	0	0	0	0	0	0	18	0	0	0	0	p:Bacteroidota,c:Bacteroidia,o:Chitinophagales,f:Chitinophagaceae,g:Ferruginibacter,s:unclassified_g_Ferruginibacter
ASV_1936	0	0	0	0	0	0	0	0	0	0	0	0	0	18	0	0	0	0	p:Firmicutes,c:Clostridia,o:Clostridiales,f:Anaerovoracaceae,g:unclassified,s:unclassified
ASV_1937	0	0	0	0	0	0	0	0	0	0	0	0	0	18	0	0	0	0	p:Actinobacteriota,c:Actinobacteria,o:PeM15,f:unclassified_o_PeM15,g:unclassified_o_PeM15,s:unclassified_o_PeM15
ASV_1938	0	0	0	0	0	0	0	0	0	0	0	0	0	18	0	0	0	0	p:Proteobacteria,c:Alphaproteobacteria,o:Rhizobiales,f:Hyphomicrobiaceae,g:Hyphomicrobium,s:unclassified
ASV_1939	0	0	0	0	0	0	0	0	0	0	0	0	0	18	0	0	0	0	p:Firmicutes,c:Bacilli,o:Bacillales,f:Bacillaceae,g:unclassified_f_Bacillaceae,s:unclassified_f_Bacillaceae
ASV_194	0	0	0	0	0	0	0	0	0	6	0	0	0	472	3	0	0	0	p:Actinobacteriota,c:Actinobacteria,o:Frankiales,f:Nakamurellaceae,g:Nakamurella,s:Nakamurella_multipartita_DSM_44233
ASV_1940	0	0	0	0	0	0	0	0	0	0	0	0	0	5	0	0	13	0	p:Actinobacteriota,c:Actinobacteria,o:Propionibacteriales,f:Propionibacteriaceae,g:Cutibacterium,s:unclassified
ASV_1941	0	0	0	0	0	0	0	0	0	0	0	0	0	18	0	0	0	0	p:Actinobacteriota,c:Acidimicrobiia,o:Microtrichales,f:Microtrichaceae,g:IMCC26207,s:Actinobacteria_bacterium
ASV_1942	0	0	0	0	0	0	0	0	0	0	0	0	0	0	18	0	0	0	p:Chloroflexi,c:Chloroflexia,o:Thermomicrobiales,f:JG30-KF-CM45,g:unclassified_f_JG30-KF-CM45,s:unclassified
ASV_1943	0	0	0	0	0	0	0	0	0	0	0	0	0	0	0	18	0	0	p:Firmicutes,c:Bacilli,o:Bacillales,f:Bacillaceae,g:unclassified_f_Bacillaceae,s:unclassified_f_Bacillaceae
ASV_1944	0	0	0	0	0	0	0	0	0	0	0	0	0	0	0	18	0	0	p:Proteobacteria,c:Gammaproteobacteria,o:Pseudomonadales,f:Moraxellaceae,g:Acinetobacter,s:NEFZ_s
ASV_1949	0	0	0	0	0	0	0	0	0	0	0	0	0	0	0	0	0	18	p:Actinobacteriota,c:Actinobacteria,o:Pseudonocardiales,f:Pseudonocardiaceae,g:Amycolatopsis,s:unclassified_g_Amycolatopsis
ASV_195	0	16	0	22	258	0	123	35	0	0	11	0	0	8	5	0	0	0	p:Proteobacteria,c:Gammaproteobacteria,o:Pseudomonadales,f:Moraxellaceae,g:Acinetobacter,s:KB850010_s
ASV_1952	0	18	0	0	0	0	0	0	0	0	0	0	0	0	0	0	0	0	p:Bacteroidota,c:Bacteroidia,o:Chitinophagales,f:Chitinophagaceae,g:unclassified_f_Chitinophagaceae,s:unclassified_f_Chitinophagaceae
ASV_1954	0	18	0	0	0	0	0	0	0	0	0	0	0	0	0	0	0	0	p:Actinobacteriota,c:Actinobacteria,o:Corynebacteriales,f:Corynebacteriaceae,g:Corynebacterium,s:unclassified_g_Corynebacterium
ASV_1957	0	0	0	18	0	0	0	0	0	0	0	0	0	0	0	0	0	0	p:Proteobacteria,c:Gammaproteobacteria,o:Burkholderiales,f:Burkholderiaceae,g:Burkholderia,s:Burkholderia ambifaria
ASV_1958	0	0	0	18	0	0	0	0	0	0	0	0	0	0	0	0	0	0	p:Proteobacteria,c:Gammaproteobacteria,o:unclassified_c_Gammaproteobacteria,f:unclassified
ASV_1959	0	0	0	0	9	0	9	0	0	0	0	0	0	0	0	0	0	0	p:Spirochaetota,c:Spirochaetia,o:Spirochaetales,f:Spirochaetaceae,g:Treponema,s:unclassified_g_Treponema
ASV_196	0	0	0	0	0	415	14	7	0	0	18	0	0	0	0	0	21	0	p:Actinobacteriota,c:Actinobacteria,o:Pseudonocardiales,f:Pseudonocardiaceae,g:Saccharopolyspora,s:Saccharopolyspora_rectivirgula
ASV_1961	0	0	0	0	18	0	0	0	0	0	0	0	0	0	0	0	0	0	p:Bacteroidota,c:Bacteroidia,o:Bacteroidales,f:Tannerellaceae,g:unclassified_f_Tannerellaceae,s:unclassified_f_Tannerellaceae
ASV_1962	0	0	0	0	0	18	0	0	0	0	0	0	0	0	0	0	0	0	p:Actinobacteriota,c:Actinobacteria,o:Propionibacteriales,f:Nocardioidaceae,g:Nocardioides,s:unclassified
ASV_1964	0	0	0	0	0	18	0	0	0	0	0	0	0	0	0	0	0	0	p:Proteobacteria,c:Gammaproteobacteria,o:Burkholderiales,f:Burkholderiaceae,g:Burkholderia,s:Burkholderia stabilis
ASV_1965	0	0	0	0	0	0	18	0	0	0	0	0	0	0	0	0	0	0	p:Proteobacteria,c:Gammaproteobacteria,o:Pseudomonadales,f:Moraxellaceae,g:Acinetobacter,s:Acinetobacter lwoffii
ASV_1966	0	0	0	0	0	0	18	0	0	0	0	0	0	0	0	0	0	0	p:Firmicutes,c:Bacilli,o:Bacillales,f:Bacillaceae,g:unclassified_f_Bacillaceae,s:unclassified_f_Bacillaceae
ASV_1968	0	0	0	0	0	0	0	18	0	0	0	0	0	0	0	0	0	0	p:Proteobacteria,c:Gammaproteobacteria,o:Burkholderiales,f:Burkholderiaceae,g:Burkholderia,s:Burkholderia savannae
ASV_1969	0	0	0	0	0	0	0	18	0	0	0	0	0	0	0	0	0	0	p:Proteobacteria,c:Gammaproteobacteria,o:unclassified_c_Gammaproteobacteria,f:unclassified
ASV_197	12	13	15	19	0	0	0	34	153	0	20	0	72	113	0	21	0	0	p:Proteobacteria,c:Gammaproteobacteria,o:Salinisphaerales,f:Salinisphaeraceae,g:Salinisphaera,s:unclassified
ASV_1971	0	0	0	0	0	0	0	0	0	17	0	0	0	0	0	0	0	0	p:Firmicutes,c:Clostridia,o:Clostridia_vadinBB60_group,f:unclassified_o_Clostridia_vadinBB60_group,g:unclassified
ASV_1972	0	0	0	0	2	0	0	0	0	7	0	0	0	0	0	8	0	0	p:Firmicutes,c:Clostridia,o:Clostridiales,f:Anaerovoracaceae,g:unclassified,s:unclassified
ASV_1977	0	0	0	0	0	0	0	0	0	0	17	0	0	0	0	0	0	0	p:Actinobacteriota,c:Actinobacteria,o:Micrococcales,f:Microbacteriaceae,g:unclassified,s:unclassified
ASV_1978	0	0	0	0	0	0	0	0	0	0	17	0	0	0	0	0	0	0	p:Actinobacteriota,c:Actinobacteria,o:unclassified,f:unclassified,g:unclassified,s:unclassified
ASV_1979	0	0	0	0	0	0	0	0	0	0	17	0	0	0	0	0	0	0	p:Actinobacteriota,c:Actinobacteria,o:Micrococcales,f:Microbacteriaceae,g:Microbacterium,s:unclassified
ASV_1980	0	0	0	0	0	0	0	0	0	0	17	0	0	0	0	0	0	0	p:Actinobacteriota,c:Actinobacteria,o:Micrococcales,f:unclassified,g:unclassified,s:unclassified
ASV_1985	0	0	0	0	0	0	0	0	0	0	0	17	0	0	0	0	0	0	p:Proteobacteria,c:Gammaproteobacteria,o:Vibrionales,f:Vibrionaceae,g:Vibrio,s:Vibrio kanaloae
ASV_1986	0	0	0	0	0	0	0	0	0	0	0	0	17	0	0	0	0	0	p:Actinobacteriota,c:Actinobacteria,o:Micrococcales,f:Dermacoccaceae,g:Barrientosiimonas,s:unclassified_g_Barrientosiimonas
ASV_1987	0	0	0	0	0	0	0	0	0	0	0	0	17	0	0	0	0	0	p:Proteobacteria,c:Alphaproteobacteria,o:Rhizobiales,f:Rhizobiaceae,g:unclassified_f_Rhizobiaceae,s:unclassified_f_Rhizobiaceae
ASV_1988	0	0	0	0	0	0	0	0	0	0	0	0	17	0	0	0	0	0	p:Actinobacteriota,c:Thermoleophilia,o:Solirubrobacterales,f:Solirubrobacteraceae,g:Solirubrobacter,s:unclassified_g_Solirubrobacter
ASV_1989	0	0	0	0	0	0	0	0	0	0	0	0	17	0	0	0	0	0	p:Actinobacteriota,c:Actinobacteria,o:Pseudonocardiales,f:Pseudonocardiaceae,g:Amycolatopsis,s:unclassified_g_Amycolatopsis
ASV_199	0	0	0	0	63	99	0	0	0	0	0	0	87	53	0	0	169	0	p:unclassified,c:unclassified,o:unclassified,f:unclassified,g:unclassified,s:unclassified
ASV_1990	0	0	0	0	0	0	0	0	0	0	0	0	17	0	0	0	0	0	p:Actinobacteriota,c:Actinobacteria,o:unclassified,f:unclassified,g:unclassified,s:unclassified
ASV_1991	0	0	0	0	0	0	0	0	0	0	0	0	0	17	0	0	0	0	p:Proteobacteria,c:Gammaproteobacteria,o:Burkholderiales,f:Oxalobacteraceae,g:Massilia,s:Massilia timonae
ASV_1992	0	0	0	0	0	0	0	0	0	0	0	0	0	17	0	0	0	0	p:Proteobacteria,c:Gammaproteobacteria,o:unclassified_c_Gammaproteobacteria,f:unclassified_c_Gammaproteobacteria,g:unclassified
ASV_1993	0	0	0	0	0	0	0	0	0	0	0	0	0	17	0	0	0	0	p:Proteobacteria,c:Gammaproteobacteria,o:Burkholderiales,f:Oxalobacteraceae,g:Glaciimonas,s:Glaciimonas soli
ASV_1995	0	0	0	0	0	0	0	0	0	0	0	0	0	17	0	0	0	0	p:Proteobacteria,c:Gammaproteobacteria,o:unclassified_c_Gammaproteobacteria,f:unclassified_c_Gammaproteobacteria,g:unclassified
ASV_1996	0	0	0	0	0	0	0	0	0	0	0	0	0	17	0	0	0	0	p:Firmicutes,c:Negativicutes,o:Veillonellales-Selenomonadales,f:Sporomusaceae,g:Sporomusa,s:Sporomusa_malonica
ASV_1997	0	0	0	0	0	0	0	0	0	0	0	0	0	17	0	0	0	0	p:unclassified,c:unclassified,o:unclassified,f:unclassified,g:unclassified,s:unclassified
ASV_1998	0	0	0	0	0	0	0	0	0	0	0	0	0	17	0	0	0	0	p:Bacteroidota,c:Bacteroidia,o:Chitinophagales,f:Chitinophagaceae,g:Terrimonas,s:Hypsibius_dujardini
ASV_1999	0	0	0	0	0	0	0	0	4	0	0	0	0	0	4	9	0	0	p:Desulfobacterota,c:Desulfuromonadia,o:MA-28-I98C,f:unclassified,g:unclassified,s:unclassified
ASV_2	93442	29217	281	837	10366	442	9514	51934	9911	1990	977	9	17	934	757	641	336	121	p:Proteobacteria,c:Alphaproteobacteria,o:Rhizobiales,f:Rhizobiaceae,g:Bartonella,s:Bartonella ancashensis
ASV_20	69	156	70	265	1708	300	1283	150	1158	75	171	108	1536	425	1767	252	2959	491	p:Proteobacteria,c:Gammaproteobacteria,o:Salinisphaerales,f:Salinisphaeraceae,g:Salinisphaera,s:Salinisphaera orenii
ASV_200	0	0	0	0	0	0	0	0	0	0	277	0	0	107	45	0	0	33	p:Actinobacteriota,c:Actinobacteria,o:Micrococcales,f:unclassified,g:unclassified,s:unclassified
ASV_2000	0	0	0	0	0	0	0	0	0	0	0	0	0	0	17	0	0	0	p:Actinobacteriota,c:Actinobacteria,o:Propionibacteriales,f:Nocardioidaceae,g:unclassified,s:unclassified
ASV_2001	0	0	0	0	0	0	0	0	0	0	0	0	0	0	17	0	0	0	p:Firmicutes,c:Bacilli,o:Bacillales,f:Bacillaceae,g:Salinibacillus,s:Salinibacillus xinjiangensis
ASV_2002	0	0	0	0	0	0	0	0	0	0	0	0	0	0	17	0	0	0	p:Actinobacteriota,c:Actinobacteria,o:unclassified,f:unclassified,g:unclassified,s:unclassified
ASV_2003	0	0	0	0	0	0	0	0	0	0	0	0	0	0	0	0	17	0	p:Firmicutes,c:Bacilli,o:unclassified_c_Bacilli,f:unclassified_c_Bacilli,g:unclassified_c_Bacilli,s:unclassified_c_Bacilli
ASV_2006	0	0	0	0	0	0	0	0	0	0	0	0	0	0	0	0	0	17	p:Firmicutes,c:Bacilli,o:Mycoplasmatales,f:Mycoplasmataceae,g:Mycoplasma,s:unclassified_g_Mycoplasma
ASV_2008	0	17	0	0	0	0	0	0	0	0	0	0	0	0	0	0	0	0	p:Proteobacteria,c:Gammaproteobacteria,o:Vibrionales,f:Vibrionaceae,g:Vibrio,s:Vibrio hannami
ASV_2009	0	17	0	0	0	0	0	0	0	0	0	0	0	0	0	0	0	0	p:Proteobacteria,c:Gammaproteobacteria,o:Burkholderiales,f:Burkholderiaceae,g:Burkholderia,s:Burkholderia savannae
ASV_201	0	0	0	0	0	0	0	0	0	10	10	0	0	38	17	0	353	32	p:Actinobacteriota,c:Actinobacteria,o:Micrococcales,f:Microbacteriaceae,g:unclassified,s:unclassified
ASV_2013	0	0	17	0	0	0	0	0	0	0	0	0	0	0	0	0	0	0	p:Proteobacteria,c:Gammaproteobacteria,o:Vibrionales,f:Vibrionaceae,g:Vibrio,s:Vibrio kanaloae
ASV_2014	0	0	17	0	0	0	0	0	0	0	0	0	0	0	0	0	0	0	p:Proteobacteria,c:Gammaproteobacteria,o:Burkholderiales,f:Burkholderiaceae,g:Burkholderia,s:unclassified
ASV_2015	0	0	0	17	0	0	0	0	0	0	0	0	0	0	0	0	0	0	p:Proteobacteria,c:Gammaproteobacteria,o:Burkholderiales,f:Burkholderiaceae,g:Burkholderia,s:unclassified
ASV_2016	0	0	0	0	17	0	0	0	0	0	0	0	0	0	0	0	0	0	p:Firmicutes,c:Bacilli,o:Bacillales,f:unclassified_o_Bacillales,g:unclassified_o_Bacillales,s:unclassified_o_Bacillales
ASV_2017	0	0	0	0	13	0	4	0	0	0	0	0	0	0	0	0	0	0	p:Firmicutes,c:Bacilli,o:RF39,f:unclassified_o_RF39,g:unclassified_o_RF39,s:unclassified_o_RF39
ASV_2019	0	0	0	0	17	0	0	0	0	0	0	0	0	0	0	0	0	0	p:unclassified,c:unclassified,o:unclassified,f:unclassified,g:unclassified,s:unclassified
ASV_202	0	3	0	0	0	0	2	0	93	0	0	15	207	5	101	5	22	7	p:Patescibacteria,c:Saccharimonadia,o:Saccharimonadales,f:Saccharimonadaceae,g:TM7x,s:unclassified_g_TM7x
ASV_2021	0	0	0	0	0	17	0	0	0	0	0	0	0	0	0	0	0	0	p:Firmicutes,c:Clostridia,o:Clostridiales,f:Peptostreptococcaceae,g:Paeniclostridium,s:Paeniclostridium hominis
ASV_2022	0	0	0	0	0	0	0	17	0	0	0	0	0	0	0	0	0	0	p:Actinobacteriota,c:Actinobacteria,o:Actinomycetales,f:Actinomycetaceae,g:Flaviflexus,s:unclassified_g_Flaviflexus
ASV_2023	0	0	0	0	0	0	0	17	0	0	0	0	0	0	0	0	0	0	p:Proteobacteria,c:Alphaproteobacteria,o:Rhizobiales,f:Rhizobiaceae,g:unclassified_f_Rhizobiaceae,s:unclassified
ASV_2024	0	0	0	0	0	0	0	0	17	0	0	0	0	0	0	0	0	0	p:Firmicutes,c:Bacilli,o:Staphylococcales,f:Staphylococcaceae,g:Staphylococcus,s:Staphylococcus lugdunensis
ASV_2025	0	0	0	0	0	0	0	0	17	0	0	0	0	0	0	0	0	0	p:Firmicutes,c:Bacilli,o:Bacillales,f:unclassified_o_Bacillales,g:unclassified_o_Bacillales,s:unclassified_o_Bacillales
ASV_2026	0	0	0	0	0	0	0	0	17	0	0	0	0	0	0	0	0	0	p:Actinobacteriota,c:Actinobacteria,o:Corynebacteriales,f:Mycobacteriaceae,g:Mycobacterium,s:Mycobacterium shimoidei
ASV_2027	0	0	0	0	0	0	0	0	0	3	0	0	0	13	0	0	0	0	p:Bacteroidota,c:SJA-28,o:unclassified_c_SJA-28,f:unclassified_c_SJA-28,g:unclassified_c_SJA-28,s:unclassified
ASV_2028	0	0	0	0	0	0	0	0	0	11	0	0	0	5	0	0	0	0	p:Desulfobacterota,c:Desulfobulbia,o:Desulfobulbales,f:Desulfocapsaceae,g:Desulfobacterium,s:unclassified
ASV_203	0	3	0	262	0	184	6	2	0	0	2	0	0	0	0	0	0	0	p:Deinococcota,c:Deinococci,o:Deinococcales,f:Deinococcaceae,g:Deinococcus,s:Deinococcus_antarcticus
ASV_2033	0	0	0	0	0	0	0	0	0	0	16	0	0	0	0	0	0	0	p:Actinobacteriota,c:Actinobacteria,o:Corynebacteriales,f:Nocardiaceae,g:Rhodococcus,s:unclassified_g_Rhodococcus
ASV_2034	0	0	0	0	0	0	0	0	0	0	16	0	0	0	0	0	0	0	p:Actinobacteriota,c:Actinobacteria,o:unclassified,f:unclassified,g:unclassified,s:unclassified
ASV_2035	0	0	0	0	0	0	0	0	0	0	16	0	0	0	0	0	0	0	p:Actinobacteriota,c:Actinobacteria,o:Micrococcales,f:unclassified,g:unclassified,s:unclassified
ASV_2039	0	0	0	0	0	0	0	0	0	0	0	0	16	0	0	0	0	0	p:Proteobacteria,c:Gammaproteobacteria,o:Enterobacterales,f:Morganellaceae,g:Arsenophonus,s:unclassified
ASV_204	0	0	0	0	0	0	0	0	19	0	0	0	8	9	16	0	397	10	p:Patescibacteria,c:Saccharimonadia,o:Saccharimonadales,f:unclassified,g:unclassified,s:unclassified
ASV_2040	0	0	0	0	0	0	0	0	0	0	0	0	16	0	0	0	0	0	p:Proteobacteria,c:Gammaproteobacteria,o:Pseudomonadales,f:Moraxellaceae,g:Acinetobacter,s:Acinetobacter pittii
ASV_2041	0	0	0	0	0	0	0	0	0	0	0	0	16	0	0	0	0	0	p:Actinobacteriota,c:Actinobacteria,o:unclassified,f:unclassified,g:unclassified,s:unclassified
ASV_2042	0	0	0	0	0	0	0	0	0	0	0	0	0	16	0	0	0	0	p:Proteobacteria,c:Alphaproteobacteria,o:Rhizobiales,f:unclassified,g:unclassified,s:unclassified
ASV_2044	0	0	0	0	0	0	0	0	0	0	0	0	0	16	0	0	0	0	p:unclassified,c:unclassified,o:unclassified,f:unclassified,g:unclassified,s:unclassified
ASV_2045	0	0	0	0	0	0	0	0	0	0	0	0	0	16	0	0	0	0	p:Firmicutes,c:Bacilli,o:Bacillales,f:unclassified_o_Bacillales,g:unclassified_o_Bacillales,s:unclassified_o_Bacillales
ASV_2048	0	0	0	0	0	0	0	0	0	0	0	0	0	16	0	0	0	0	p:unclassified,c:unclassified,o:unclassified,f:unclassified,g:unclassified,s:unclassified
ASV_2049	0	0	0	0	0	0	0	0	0	0	0	0	0	0	16	0	0	0	p:Firmicutes,c:Bacilli,o:Bacillales,f:Bacillaceae,g:Paucisalibacillus,s:Paucisalibacillus algeriensis
ASV_205	0	29	0	0	120	0	83	183	28	0	9	0	0	0	0	0	0	0	p:Proteobacteria,c:Alphaproteobacteria,o:Sphingomonadales,f:Sphingomonadaceae,g:Sphingomonas,s:unclassified
ASV_2050	0	0	0	0	0	0	0	0	0	0	0	0	0	0	16	0	0	0	p:Firmicutes,c:Clostridia,o:Lachnospirales,f:Lachnospiraceae,g:unclassified,s:unclassified
ASV_2051	0	0	0	0	0	0	0	0	0	0	0	0	0	0	16	0	0	0	p:Actinobacteriota,c:Actinobacteria,o:Micrococcales,f:Microbacteriaceae,g:unclassified,s:unclassified
ASV_2055	0	0	0	0	0	0	0	0	0	0	0	0	0	0	0	0	0	16	p:Bacteroidota,c:Bacteroidia,o:Flavobacteriales,f:Weeksellaceae,g:Chryseobacterium,s:Chryseobacterium_hominis
ASV_2056	0	0	0	0	0	0	0	0	0	0	0	0	0	0	0	0	0	16	p:unclassified,c:unclassified,o:unclassified,f:unclassified,g:unclassified,s:unclassified
ASV_2057	0	0	0	0	0	0	0	0	0	0	0	0	0	0	0	0	0	16	p:Actinobacteriota,c:Actinobacteria,o:Propionibacteriales,f:Nocardioidaceae,g:Aeromicrobium,s:unclassified
ASV_2058	0	0	0	0	0	0	0	0	0	0	0	0	0	0	0	0	0	16	p:Firmicutes,c:Bacilli,o:Bacillales,f:Bacillaceae,g:Bacillus,s:Bacillus licheniformis
ASV_2059	16	0	0	0	0	0	0	0	0	0	0	0	0	0	0	0	0	0	p:Actinobacteriota,c:Actinobacteria,o:Corynebacteriales,f:Corynebacteriaceae,g:Corynebacterium,s:unclassified
ASV_2061	0	16	0	0	0	0	0	0	0	0	0	0	0	0	0	0	0	0	p:Proteobacteria,c:Gammaproteobacteria,o:Oceanospirillales,f:Marinomonadaceae,g:Marinomonas,s:unclassified
ASV_2063	0	16	0	0	0	0	0	0	0	0	0	0	0	0	0	0	0	0	p:Actinobacteriota,c:Actinobacteria,o:Corynebacteriales,f:unclassified,g:unclassified,s:unclassified
ASV_2068	0	0	0	16	0	0	0	0	0	0	0	0	0	0	0	0	0	0	p:Firmicutes,c:Bacilli,o:Lactobacillales,f:Enterococcaceae,g:Enterococcus,s:Enterococcus faecalis
ASV_2070	0	0	0	0	13	0	3	0	0	0	0	0	0	0	0	0	0	0	p:Bacteroidota,c:Bacteroidia,o:Bacteroidales,f:Bacteroidaceae,g:Bacteroides,s:unclassified_g_Bacteroides
ASV_2074	0	0	0	0	7	0	0	0	9	0	0	0	0	0	0	0	0	0	p:Proteobacteria,c:Gammaproteobacteria,o:Salinisphaerales,f:Salinisphaeraceae,g:Salinisphaera,s:unclassified
ASV_2075	0	0	0	0	6	0	10	0	0	0	0	0	0	0	0	0	0	0	p:Actinobacteriota,c:Coriobacteriia,o:Coriobacteriales,f:Eggerthellaceae,g:DNF00809,s:unclassified_g_DNF00809
ASV_2076	0	0	0	0	3	0	13	0	0	0	0	0	0	0	0	0	0	0	p:Proteobacteria,c:Gammaproteobacteria,o:Burkholderiales,f:Oxalobacteraceae,g:Janthinobacterium,s:Janthinobacterium violaceinigrum
ASV_2077	0	0	0	0	0	16	0	0	0	0	0	0	0	0	0	0	0	0	p:Bacteroidota,c:Bacteroidia,o:Flavobacteriales,f:Flavobacteriaceae,g:Myroides,s:unclassified_g_Myroides
ASV_2078	0	0	0	0	0	8	8	0	0	0	0	0	0	0	0	0	0	0	p:Firmicutes,c:Bacilli,o:Bacillales,f:unclassified_o_Bacillales,g:unclassified_o_Bacillales,s:unclassified_o_Bacillales
ASV_2079	0	0	0	0	0	0	6	10	0	0	0	0	0	0	0	0	0	0	p:Firmicutes,c:Clostridia,o:Oscillospirales,f:unclassified_o_Oscillospirales,g:unclassified_o_Oscillospirales,s:unclassified_o_Oscillospirales
ASV_208	0	0	0	0	38	35	24	0	43	0	4	6	146	54	88	7	0	0	p:Proteobacteria,c:Gammaproteobacteria,o:Salinisphaerales,f:Salinisphaeraceae,g:Salinisphaera,s:unclassified
ASV_2080	0	0	0	0	0	0	16	0	0	0	0	0	0	0	0	0	0	0	p:Firmicutes,c:Bacilli,o:Bacillales,f:Bacillaceae,g:unclassified_f_Bacillaceae,s:unclassified_f_Bacillaceae
ASV_2081	0	0	0	0	0	0	16	0	0	0	0	0	0	0	0	0	0	0	p:Proteobacteria,c:Alphaproteobacteria,o:Rhizobiales,f:Rhizobiaceae,g:unclassified_f_Rhizobiaceae,s:unclassified_f_Rhizobiaceae
ASV_2082	0	0	0	0	0	0	16	0	0	0	0	0	0	0	0	0	0	0	p:Actinobacteriota,c:Actinobacteria,o:unclassified,f:unclassified,g:unclassified,s:unclassified
ASV_2083	0	0	0	0	0	0	0	16	0	0	0	0	0	0	0	0	0	0	p:Proteobacteria,c:Alphaproteobacteria,o:Rhodobacterales,f:Rhodobacteraceae,g:Paracoccus,s:unclassified_g_Paracoccus
ASV_2084	0	0	0	0	0	0	0	16	0	0	0	0	0	0	0	0	0	0	p:Proteobacteria,c:Betaproteobacteria;Burkholderiales;Burkholderiaceae;Burkholderia,s:Burkholderia diffusa
ASV_2085	0	0	0	0	0	0	0	0	16	0	0	0	0	0	0	0	0	0	p:Proteobacteria,c:Gammaproteobacteria,o:unclassified_c_Gammaproteobacteria,f:unclassified_c_Gammaproteobacteria,g:unclassified
ASV_2086	0	0	0	0	0	0	0	0	16	0	0	0	0	0	0	0	0	0	p:Proteobacteria,c:Gammaproteobacteria,o:Nitrococcales,f:Nitrococcaceae,g:unclassified_f_Nitrococcaceae,s:unclassified
ASV_2088	0	0	0	0	0	0	0	0	16	0	0	0	0	0	0	0	0	0	p:Actinobacteriota,c:Actinobacteria,o:Micrococcales,f:unclassified,g:unclassified,s:unclassified
ASV_2089	0	0	0	0	0	0	0	0	16	0	0	0	0	0	0	0	0	0	p:Bacteroidota,c:Rhodothermia,o:Balneolales,f:Balneolaceae,g:unclassified_f_Balneolaceae,s:unclassified_f_Balneolaceae
ASV_209	0	17	0	374	0	0	7	28	0	0	16	0	0	0	0	0	0	0	p:Proteobacteria,c:Alphaproteobacteria,o:Rhizobiales,f:Devosiaceae,g:Devosia,s:Devosia_sp.
ASV_2090	0	0	0	0	0	0	0	0	16	0	0	0	0	0	0	0	0	0	p:Firmicutes,c:Bacilli,o:Bacillales,f:Bacillaceae,g:unclassified_f_Bacillaceae,s:unclassified_f_Bacillaceae
ASV_2092	0	0	0	0	0	0	0	0	0	2	0	0	0	13	0	0	0	0	p:Proteobacteria,c:Gammaproteobacteria,o:Xanthomonadales,f:Xanthomonadaceae,g:Arenimonas,s:Xanthomonas_sp.
ASV_2097	0	0	0	0	0	0	0	0	0	0	15	0	0	0	0	0	0	0	p:Firmicutes,c:Bacilli,o:Lactobacillales,f:Streptococcaceae,g:Streptococcus,s:Streptococcus agalactiae
ASV_2098	0	0	0	0	0	0	0	0	0	0	15	0	0	0	0	0	0	0	p:Proteobacteria,c:Gammaproteobacteria,o:Alteromonadales,f:Pseudoalteromonadaceae,g:Pseudoalteromonas,s:Pseudoalteromonas ostreae
ASV_2099	0	0	0	0	0	0	0	0	0	0	15	0	0	0	0	0	0	0	p:Proteobacteria,c:Gammaproteobacteria,o:Xanthomonadales,f:Xanthomonadaceae,g:Stenotrophomonas,s:unclassified
ASV_21	13	259	25	192	1876	399	2114	344	317	65	1742	293	665	1479	302	146	272	1585	p:Actinobacteriota,c:Actinobacteria,o:Mycobacteriales;Nocardiaceae;Rhodococcus,s:Rhodococcus aetherivorans
ASV_210	0	5	2	6	0	10	22	15	0	0	381	0	0	0	0	0	0	0	p:Firmicutes,c:Clostridia,o:Clostridiales,f:Clostridiaceae,g:Clostridium,s:Clostridium magnum
ASV_2100	0	0	0	0	0	0	0	0	0	0	15	0	0	0	0	0	0	0	p:Actinobacteriota,c:Actinobacteria,o:Micrococcales,f:Microbacteriaceae,g:Leifsonia,s:unclassified_g_Leifsonia
ASV_2101	0	0	0	0	0	0	0	0	0	0	15	0	0	0	0	0	0	0	p:Actinobacteriota,c:Actinobacteria,o:Corynebacteriales,f:unclassified,g:unclassified,s:unclassified
ASV_2103	0	0	0	0	0	0	0	0	0	0	0	0	15	0	0	0	0	0	p:Firmicutes,c:Clostridia,o:Oscillospirales,f:Ruminococcaceae,g:unclassified,s:unclassified
ASV_2104	0	0	0	0	0	0	0	0	0	0	0	0	15	0	0	0	0	0	p:Actinobacteriota,c:Actinobacteria,o:Micrococcales,f:Microbacteriaceae,g:unclassified,s:unclassified
ASV_2105	0	0	0	0	0	0	0	0	0	0	0	0	15	0	0	0	0	0	p:Firmicutes,c:Bacilli,o:Bacillales,f:Bacillaceae,g:Metabacillus,s:Metabacillus niabensis
ASV_2106	0	0	0	0	0	0	0	0	0	0	0	0	0	15	0	0	0	0	p:Proteobacteria,c:Alphaproteobacteria,o:Rhizobiales,f:Xanthobacteraceae,g:unclassified,s:unclassified
ASV_2107	0	0	0	0	0	0	0	0	0	0	0	0	0	15	0	0	0	0	p:Proteobacteria,c:Alphaproteobacteria,o:unclassified_c_Alphaproteobacteria,f:unclassified_c_Alphaproteobacteria,g:unclassified
ASV_2108	0	0	0	0	0	0	0	0	0	0	0	0	0	15	0	0	0	0	p:Proteobacteria,c:Alphaproteobacteria,o:Rhizobiales,f:Hyphomicrobiaceae,g:Hyphomicrobium,s:unclassified
ASV_2109	0	0	0	0	0	0	0	0	0	0	0	0	0	15	0	0	0	0	p:Proteobacteria,c:Alphaproteobacteria,o:unclassified_c_Alphaproteobacteria,f:unclassified_c_Alphaproteobacteria,g:unclassified
ASV_2110	0	0	0	0	0	0	0	0	0	0	0	0	0	15	0	0	0	0	p:Proteobacteria,c:Alphaproteobacteria,o:Rhizobiales,f:Beijerinckiaceae,g:unclassified_f_Beijerinckiaceae,s:unclassified
ASV_2112	0	0	0	0	0	0	0	0	0	0	0	0	0	15	0	0	0	0	p:Actinobacteriota,c:Acidimicrobiia,o:IMCC26256,f:unclassified,g:unclassified,s:unclassified
ASV_2113	0	0	0	0	0	0	0	0	0	0	0	0	0	15	0	0	0	0	p:Dependentiae,c:Babeliae,o:Babeliales,f:UBA12409,g:unclassified_f_UBA12409,s:unclassified_f_UBA12409
ASV_2114	0	0	0	0	0	0	0	0	0	0	0	0	0	15	0	0	0	0	p:Acidobacteriota,c:Vicinamibacteria,o:Subgroup_17,f:unclassified_o_Subgroup_17,g:unclassified_o_Subgroup_17,s:unclassified
ASV_2116	0	0	0	0	0	0	0	0	0	0	0	0	0	15	0	0	0	0	p:Proteobacteria,c:Alphaproteobacteria,o:Rhodobacterales,f:Rhodobacteraceae,g:Rhodobacter,s:unclassified_g_Rhodobacter
ASV_2117	0	0	0	0	0	0	0	0	0	0	0	0	0	15	0	0	0	0	p:Firmicutes,c:Clostridia,o:Oscillospirales,f:unclassified_o_Oscillospirales,g:unclassified_o_Oscillospirales,s:unclassified
ASV_2118	0	0	0	0	0	0	0	0	0	0	0	0	0	15	0	0	0	0	p:Proteobacteria,c:Alphaproteobacteria,o:Rhizobiales,f:Xanthobacteraceae,g:unclassified,s:unclassified
ASV_2119	0	0	0	0	0	0	0	0	0	0	0	0	0	15	0	0	0	0	p:Actinobacteriota,c:Actinobacteria,o:Corynebacteriales,f:unclassified,g:unclassified,s:unclassified
ASV_2121	0	0	0	0	0	0	0	0	13	0	0	0	0	0	2	0	0	0	p:Firmicutes,c:Bacilli,o:Lactobacillales,f:Lactobacillaceae,g:Latilactobacillus,s:Latilactobacillus curvatus
ASV_2122	0	0	0	0	0	0	0	0	9	0	0	0	0	0	6	0	0	0	p:Firmicutes,c:Bacilli,o:Bacillales,f:Bacillaceae,g:unclassified_f_Bacillaceae,s:unclassified_f_Bacillaceae
ASV_2123	0	0	0	0	9	0	0	0	0	0	0	0	0	0	0	6	0	0	p:Firmicutes,c:Bacilli,o:Lactobacillales,f:Lactobacillaceae,g:Ligilactobacillus,s:Ligilactobacillus animalis
ASV_2125	0	0	0	0	0	0	0	0	0	0	0	0	0	0	0	0	0	15	p:Firmicutes,c:Bacilli,o:Bacillales,f:unclassified_o_Bacillales,g:unclassified_o_Bacillales,s:unclassified_o_Bacillales
ASV_2127	0	15	0	0	0	0	0	0	0	0	0	0	0	0	0	0	0	0	p:Proteobacteria,c:Alphaproteobacteria,o:Rhizobiales,f:Rhizobiaceae,g:unclassified_f_Rhizobiaceae,s:unclassified_f_Rhizobiaceae
ASV_2128	0	15	0	0	0	0	0	0	0	0	0	0	0	0	0	0	0	0	p:Proteobacteria,c:Alphaproteobacteria,o:Rhodobacterales,f:Rhodobacteraceae,g:Paracoccus,s:unclassified_g_Paracoccus
ASV_2129	0	15	0	0	0	0	0	0	0	0	0	0	0	0	0	0	0	0	p:Actinobacteriota,c:Actinobacteria,o:Corynebacteriales,f:unclassified,g:unclassified,s:unclassified
ASV_213	0	139	0	183	0	24	0	80	0	0	10	0	0	0	0	0	0	0	p:Proteobacteria,c:Gammaproteobacteria,o:Alteromonadales,f:Pseudoalteromonadaceae,g:Pseudoalteromonas,s:unclassified
ASV_2133	0	0	15	0	0	0	0	0	0	0	0	0	0	0	0	0	0	0	p:Proteobacteria,c:Gammaproteobacteria,o:Vibrionales,f:Vibrionaceae,g:Vibrio,s:Vibrio kanaloae
ASV_2135	0	0	0	15	0	0	0	0	0	0	0	0	0	0	0	0	0	0	p:Firmicutes,c:Clostridia,o:Christensenellales,f:Christensenellaceae,g:unclassified_f_Christensenellaceae,s:unclassified
ASV_2136	0	0	0	0	15	0	0	0	0	0	0	0	0	0	0	0	0	0	p:Firmicutes,c:Clostridia,o:Clostridia_UCG-014,f:unclassified,g:unclassified,s:unclassified
ASV_2138	0	0	0	0	6	0	9	0	0	0	0	0	0	0	0	0	0	0	p:Firmicutes,c:Bacilli,o:Lactobacillales,f:Enterococcaceae,g:Enterococcus,s:unclassified
ASV_2139	0	0	0	0	15	0	0	0	0	0	0	0	0	0	0	0	0	0	p:Bacteroidota,c:Rhodothermia,o:Balneolales,f:Balneolaceae,g:Aliifodinibius,s:unclassified_g_Aliifodinibius
ASV_214	0	161	48	80	0	32	0	0	0	27	45	0	0	41	0	0	0	0	p:Proteobacteria,c:Gammaproteobacteria,o:Alteromonadales,f:Pseudoalteromonadaceae,g:Pseudoalteromonas,s:unclassified
ASV_2140	0	0	0	0	15	0	0	0	0	0	0	0	0	0	0	0	0	0	p:Actinobacteriota,c:Actinobacteria,o:Corynebacteriales,f:Mycobacteriaceae,g:Mycobacterium,s:Mycobacterium palauense
ASV_2142	0	0	0	0	0	15	0	0	0	0	0	0	0	0	0	0	0	0	p:Actinobacteriota,c:Actinobacteria,o:unclassified,f:unclassified,g:unclassified,s:unclassified
ASV_2144	0	0	0	0	0	0	15	0	0	0	0	0	0	0	0	0	0	0	p:Firmicutes,c:Bacilli,o:Bacillales,f:Bacillaceae,g:unclassified_f_Bacillaceae,s:unclassified_f_Bacillaceae
ASV_2145	0	0	0	0	0	0	15	0	0	0	0	0	0	0	0	0	0	0	p:Proteobacteria,c:Alphaproteobacteria,o:Rhizobiales,f:Beijerinckiaceae,g:Methylobacterium,s:unclassified
ASV_2149	0	0	0	0	0	0	0	15	0	0	0	0	0	0	0	0	0	0	p:Proteobacteria,c:Gammaproteobacteria,o:Pseudomonadales,f:Moraxellaceae,g:Acinetobacter,s:Acinetobacter guillouiae
ASV_2152	0	0	0	0	0	0	0	0	15	0	0	0	0	0	0	0	0	0	p:Actinobacteriota,c:Actinobacteria,o:Corynebacteriales,f:Nocardiaceae,g:Rhodococcus,s:unclassified_g_Rhodococcus
ASV_2153	0	0	0	0	0	0	0	0	15	0	0	0	0	0	0	0	0	0	p:Firmicutes,c:Clostridia,o:Oscillospirales,f:unclassified_o_Oscillospirales,g:unclassified_o_Oscillospirales,s:unclassified
ASV_2154	0	0	0	0	0	0	0	0	15	0	0	0	0	0	0	0	0	0	p:Firmicutes,c:Bacilli,o:Bacillales,f:unclassified_o_Bacillales,g:unclassified_o_Bacillales,s:unclassified_o_Bacillales
ASV_2156	0	0	0	0	0	0	0	0	15	0	0	0	0	0	0	0	0	0	p:Proteobacteria,c:Gammaproteobacteria,o:Salinisphaerales,f:Salinisphaeraceae,g:Salinisphaera,s:unclassified
ASV_2157	0	0	0	0	0	0	0	0	15	0	0	0	0	0	0	0	0	0	p:Proteobacteria,c:Alphaproteobacteria,o:Rhizobiales,f:Rhizobiaceae,g:unclassified_f_Rhizobiaceae,s:unclassified
ASV_2158	0	0	0	0	0	0	0	0	0	2	0	0	0	12	0	0	0	0	p:Chloroflexi,c:Anaerolineae,o:Caldilineales,f:Caldilineaceae,g:unclassified_f_Caldilineaceae,s:unclassified_f_Caldilineaceae
ASV_2159	0	0	0	0	0	0	0	0	0	3	0	0	0	0	3	8	0	0	p:unclassified,c:unclassified,o:unclassified,f:unclassified,g:unclassified,s:unclassified
ASV_216	0	91	49	36	0	73	0	0	52	16	0	12	12	9	12	12	55	0	p:Proteobacteria,c:Gammaproteobacteria,o:Vibrionales,f:Vibrionaceae,g:Vibrio,s:Vibrio diazotrophicus
ASV_2161	0	0	0	0	0	0	0	0	0	0	14	0	0	0	0	0	0	0	p:Bacteroidota,c:Bacteroidia,o:Chitinophagales,f:Chitinophagaceae,g:unclassified_f_Chitinophagaceae,s:unclassified
ASV_2162	0	0	5	0	0	0	0	0	0	0	9	0	0	0	0	0	0	0	p:Proteobacteria,c:Gammaproteobacteria,o:Burkholderiales,f:Oxalobacteraceae,g:Undibacterium,s:AP018439_s
ASV_2163	0	0	0	0	0	0	0	0	0	0	14	0	0	0	0	0	0	0	p:Proteobacteria,c:Gammaproteobacteria,o:Alteromonadales,f:Alteromonadaceae,g:Rheinheimera,s:unclassified
ASV_2164	0	0	0	0	0	0	0	0	0	0	14	0	0	0	0	0	0	0	p:Proteobacteria,c:Gammaproteobacteria,o:unclassified_c_Gammaproteobacteria,f:unclassified
ASV_2165	0	0	0	0	0	0	0	0	0	0	14	0	0	0	0	0	0	0	p:Actinobacteriota,c:Actinobacteria,o:unclassified,f:unclassified,g:unclassified,s:unclassified
ASV_2166	0	0	0	0	0	0	0	0	0	0	4	0	0	0	0	10	0	0	p:Actinobacteriota,c:Actinobacteria,o:unclassified,f:unclassified,g:unclassified,s:unclassified
ASV_217	0	0	0	0	0	118	0	0	101	4	0	0	71	101	22	11	0	0	p:unclassified,c:unclassified,o:unclassified,f:unclassified,g:unclassified,s:unclassified
ASV_2170	0	0	0	0	0	0	0	0	0	0	0	2	0	0	0	0	12	0	p:Firmicutes,c:Bacilli,o:Bacillales,f:Sporolactobacillaceae,g:Scopulibacillus,s:Scopulibacillus_daqui
ASV_2171	0	0	0	0	0	0	0	0	0	0	0	0	14	0	0	0	0	0	p:Proteobacteria,c:Alphaproteobacteria,o:Rhizobiales,f:Devosiaceae,g:Devosia,s:unclassified_g_Devosia
ASV_2172	0	0	0	0	0	0	0	0	0	0	0	0	14	0	0	0	0	0	p:unclassified,c:unclassified,o:unclassified,f:unclassified,g:unclassified,s:unclassified
ASV_2173	0	0	0	0	0	0	0	0	0	0	0	0	14	0	0	0	0	0	p:Actinobacteriota,c:Actinobacteria,o:unclassified,f:unclassified,g:unclassified,s:unclassified
ASV_2174	0	0	0	0	0	0	0	0	0	0	0	0	14	0	0	0	0	0	p:Firmicutes,c:Clostridia,o:Oscillospirales,f:Ruminococcaceae,g:unclassified,s:unclassified
ASV_2175	0	0	0	0	0	0	0	0	0	0	0	0	0	14	0	0	0	0	p:Actinobacteriota,c:Actinobacteria,o:Bifidobacteriales,f:Bifidobacteriaceae,g:Bifidobacterium,s:unclassified
ASV_2176	0	0	0	0	0	0	0	0	0	0	0	0	0	14	0	0	0	0	p:Bacteroidota,c:Bacteroidia,o:Flavobacteriales,f:Weeksellaceae,g:Cloacibacterium,s:unclassified_g_Cloacibacterium
ASV_2177	0	0	0	0	0	0	0	0	0	0	0	0	0	14	0	0	0	0	p:Bacteroidota,c:Bacteroidia,o:Cytophagales,f:Microscillaceae,g:OLB12,s:Bacteroidetes_bacterium_OLB12
ASV_2178	0	0	0	0	0	0	0	0	0	0	0	0	0	14	0	0	0	0	p:Proteobacteria,c:Gammaproteobacteria,o:Burkholderiales,f:Nitrosomonadaceae,g:AB308365_s
ASV_2179	0	0	0	0	0	0	0	0	0	0	0	0	0	14	0	0	0	0	p:Proteobacteria,c:Gammaproteobacteria,o:Legionellales,f:Legionellaceae,g:Legionella,s:unclassified_g_Legionella
ASV_218	155	98	0	0	0	0	0	175	0	0	0	0	0	0	0	0	0	0	p:Proteobacteria,c:Alphaproteobacteria,o:Rhizobiales,f:Rhizobiaceae,g:Bartonella,s:Bartonella ancashensis
ASV_2180	0	0	0	0	0	0	0	0	0	0	0	0	0	14	0	0	0	0	p:Actinobacteriota,c:Acidimicrobiia,o:unclassified_c_Acidimicrobiia,f:unclassified_c_Acidimicrobiia,g:unclassified
ASV_2181	0	0	0	0	0	0	0	0	0	0	0	0	0	14	0	0	0	0	p:Proteobacteria,c:Alphaproteobacteria,o:Rhizobiales,f:Hyphomicrobiaceae,g:Hyphomicrobium,s:unclassified
ASV_2182	0	0	0	0	0	0	0	0	0	0	0	0	0	12	0	2	0	0	p:Bacteroidota,c:Bacteroidia,o:Sphingobacteriales,f:AKYH767,g:unclassified_f_AKYH767,s:unclassified_f_AKYH767
ASV_2183	0	0	0	0	0	0	0	0	0	0	0	0	0	14	0	0	0	0	p:Acidobacteriota,c:Blastocatellia,o:Blastocatellales,f:Blastocatellaceae,g:Stenotrophobacter,s:Stenotrophobacter_terrae
ASV_2184	0	0	0	0	0	0	0	0	0	0	0	0	0	14	0	0	0	0	p:Actinobacteriota,c:Actinobacteria,o:Micrococcales,f:Microbacteriaceae,g:Microbacterium,s:unclassified
ASV_2185	0	0	0	0	0	0	0	0	0	0	0	0	0	14	0	0	0	0	p:Firmicutes,c:Clostridia,o:Oscillospirales,f:Ruminococcaceae,g:Candidatus_Soleaferrea,s:unclassified
ASV_2186	0	0	0	0	0	0	0	0	0	0	0	0	0	0	14	0	0	0	p:Firmicutes,c:Clostridia,o:Lachnospirales,f:Lachnospiraceae,g:unclassified,s:unclassified
ASV_2187	0	0	0	0	0	0	0	0	0	0	0	0	0	0	14	0	0	0	p:Firmicutes,c:Bacilli,o:Bacillales,f:Bacillaceae,g:Caldibacillus,s:Bacillus pakistanensis
ASV_2188	0	0	0	0	0	0	0	0	0	0	0	0	0	0	14	0	0	0	p:Actinobacteriota,c:Actinobacteria,o:Corynebacteriales,f:Mycobacteriaceae,g:Mycobacterium,s:LZKJ_s
ASV_2189	0	0	0	0	0	0	0	0	0	0	0	0	0	0	14	0	0	0	p:Firmicutes,c:Bacilli,o:Bacillales,f:unclassified_o_Bacillales,g:unclassified_o_Bacillales,s:unclassified_o_Bacillales
ASV_219	0	121	0	0	20	0	14	0	15	0	0	0	77	80	31	8	0	58	p:Firmicutes,c:Bacilli,o:Staphylococcales,f:Staphylococcaceae,g:Staphylococcus,s:Staphylococcus equorum subsp. Linens
ASV_2190	0	0	0	0	0	0	0	0	0	0	0	0	0	0	14	0	0	0	p:Proteobacteria,c:Gammaproteobacteria,o:Diplorickettsiales,f:Diplorickettsiaceae,g:Rickettsiella,s:Rickettsiella grylli
ASV_2191	0	0	0	0	0	0	0	0	11	0	0	0	0	0	0	3	0	0	p:Actinobacteriota,c:Actinobacteria,o:Micrococcales,f:unclassified,g:unclassified,s:unclassified
ASV_2192	0	0	0	0	0	0	0	0	0	0	0	0	0	0	0	0	14	0	p:Proteobacteria,c:Gammaproteobacteria,o:Pseudomonadales,f:Moraxellaceae,g:Acinetobacter,s:Acinetobacter schindleri
ASV_2193	0	0	0	0	0	0	0	0	0	0	0	0	0	0	0	0	14	0	p:Proteobacteria,c:Gammaproteobacteria,o:Burkholderiales,f:Burkholderiaceae,g:Burkholderia,s:Burkholderia mallei
ASV_2195	0	0	0	0	0	0	0	0	0	0	0	0	0	0	0	0	0	14	p:Actinobacteriota,c:Actinobacteria,o:Propionibacteriales,f:Propionibacteriaceae,g:Cutibacterium,s:unclassified
ASV_2196	0	0	0	0	0	0	0	0	0	0	0	0	0	0	0	0	0	14	p:unclassified,c:unclassified,o:unclassified,f:unclassified,g:unclassified,s:unclassified
ASV_2197	0	0	0	0	0	0	0	0	0	0	0	0	0	0	0	0	0	14	p:Actinobacteriota,c:Actinobacteria,o:Propionibacteriales,f:Nocardioidaceae,g:Aeromicrobium,s:unclassified
ASV_2199	0	14	0	0	0	0	0	0	0	0	0	0	0	0	0	0	0	0	p:Actinobacteriota,c:Actinobacteria,o:Micrococcales,f:unclassified,g:unclassified,s:unclassified
ASV_22	39	110	36	86	2624	158	2972	240	514	33	1163	944	637	747	290	83	77	1185	p:Actinobacteriota,c:Actinobacteria,o:Mycobacteriales,f:Nocardiaceae,g:Rhodococcus,s:Rhodococcus ruber
ASV_220	0	7	0	0	10	0	0	9	180	0	0	0	75	138	4	0	0	0	p:Proteobacteria,c:Gammaproteobacteria,o:unclassified_c_Gammaproteobacteria,f:unclassified
ASV_2200	0	14	0	0	0	0	0	0	0	0	0	0	0	0	0	0	0	0	p:Proteobacteria,c:Gammaproteobacteria,o:Burkholderiales,f:Sphaerotilaceae,g:Aquabacterium,s:Aquabacterium parvum
ASV_2205	0	0	14	0	0	0	0	0	0	0	0	0	0	0	0	0	0	0	p:Proteobacteria,c:Gammaproteobacteria,o:Burkholderiales,f:Alcaligenaceae,g:Bordetella,s:Bordetella hinzii
ASV_2206	0	0	14	0	0	0	0	0	0	0	0	0	0	0	0	0	0	0	p:Proteobacteria,c:Gammaproteobacteria,o:Enterobacterales,f:Enterobacteriaceae,g:unclassified
ASV_2209	0	0	0	14	0	0	0	0	0	0	0	0	0	0	0	0	0	0	p:Actinobacteriota,c:Actinobacteria,o:Corynebacteriales,f:Mycobacteriaceae,g:Mycobacterium,s:Mycobacterium moriokaense
ASV_221	0	0	0	0	64	0	58	0	0	0	0	0	264	0	0	34	0	0	p:Chloroflexi,c:Chloroflexia,o:Thermomicrobiales,f:JG30-KF-CM45,g:unclassified_f_JG30-KF-CM45,s:unclassified
ASV_2212	0	0	0	0	0	14	0	0	0	0	0	0	0	0	0	0	0	0	p:unclassified,c:unclassified,o:unclassified,f:unclassified,g:unclassified,s:unclassified
ASV_2213	0	0	0	0	0	14	0	0	0	0	0	0	0	0	0	0	0	0	p:Proteobacteria,c:Gammaproteobacteria,o:Alteromonadales,f:Pseudoalteromonadaceae,g:Pseudoalteromonas,s:unclassified
ASV_2214	0	0	0	0	0	0	14	0	0	0	0	0	0	0	0	0	0	0	p:Firmicutes,c:Bacilli,o:Bacillales,f:unclassified_o_Bacillales,g:unclassified_o_Bacillales,s:unclassified_o_Bacillales
ASV_2215	0	0	0	0	0	0	14	0	0	0	0	0	0	0	0	0	0	0	p:Actinobacteriota,c:Coriobacteriia,o:Coriobacteriales,f:Coriobacteriales_Incertae_Sedis,g:Raoultibacter,s:unclassified
ASV_2216	0	0	0	0	0	0	14	0	0	0	0	0	0	0	0	0	0	0	p:Firmicutes,c:Bacilli,o:Bacillales,f:Bacillaceae,g:Bacillus,s:Bacillus carboniphilus
ASV_2217	0	0	0	0	0	0	14	0	0	0	0	0	0	0	0	0	0	0	p:Proteobacteria,c:Alphaproteobacteria,o:Rhizobiales,f:Rhizobiaceae,g:unclassified_f_Rhizobiaceae,s:unclassified
ASV_2218	0	0	0	0	0	0	14	0	0	0	0	0	0	0	0	0	0	0	p:Firmicutes,c:Bacilli,o:Bacillales,f:unclassified_o_Bacillales,g:unclassified_o_Bacillales,s:unclassified_o_Bacillales
ASV_2219	0	0	0	0	0	0	0	0	14	0	0	0	0	0	0	0	0	0	p:Firmicutes,c:Clostridia,o:Clostridiales,f:Clostridiaceae,g:Clostridium,s:Clostridium celatum
ASV_222	0	7	0	0	0	0	0	0	76	13	0	0	247	17	26	7	26	0	p:Proteobacteria,c:Gammaproteobacteria,o:unclassified_c_Gammaproteobacteria,f:unclassified
ASV_2220	0	0	0	0	0	0	0	0	14	0	0	0	0	0	0	0	0	0	p:Proteobacteria,c:Alphaproteobacteria,o:Acetobacterales,f:Acetobacteraceae,g:Craurococcus-Caldovatus,s:Craurococcus_roseus
ASV_2221	0	0	0	0	0	0	0	0	14	0	0	0	0	0	0	0	0	0	p:Proteobacteria,c:Alphaproteobacteria,o:Rhizobiales,f:Beijerinckiaceae,g:Bosea,s:unclassified_g_Bosea
ASV_2222	0	0	0	0	0	0	0	0	14	0	0	0	0	0	0	0	0	0	p:Proteobacteria,c:Gammaproteobacteria,o:Salinisphaerales,f:Salinisphaeraceae,g:Salinisphaera,s:unclassified
ASV_2223	0	0	0	0	0	0	0	0	14	0	0	0	0	0	0	0	0	0	p:Actinobacteriota,c:Actinobacteria,o:Micromonosporales,f:Micromonosporaceae,g:unclassified,s:unclassified
ASV_2224	0	0	0	0	0	0	0	0	14	0	0	0	0	0	0	0	0	0	p:Firmicutes,c:Bacilli,o:Bacillales,f:Bacillaceae,g:Heyndrickxia,s:Heyndrickxia sporothermodurans
ASV_2225	0	0	0	0	0	0	0	0	14	0	0	0	0	0	0	0	0	0	p:Firmicutes,c:Bacilli,o:unclassified_c_Bacilli,f:unclassified_c_Bacilli,g:unclassified_c_Bacilli,s:unclassified_c_Bacilli
ASV_2226	0	0	0	0	0	0	0	0	0	11	0	0	0	0	0	2	0	0	p:Firmicutes,c:Clostridia,o:Clostridia_UCG-014,f:unclassified,g:unclassified,s:unclassified
ASV_2227	0	0	0	0	0	0	0	0	0	13	0	0	0	0	0	0	0	0	p:Desulfobacterota,c:Desulfobulbia,o:Desulfobulbales,f:Desulfocapsaceae,g:Desulfoprunum,s:Desulfobulbus_sp._Tol-SR
ASV_2228	0	0	0	0	0	0	0	0	0	13	0	0	0	0	0	0	0	0	p:unclassified,c:unclassified,o:unclassified,f:unclassified,g:unclassified,s:unclassified
ASV_223	0	39	137	0	0	153	0	0	0	0	90	0	0	0	0	0	0	0	p:Proteobacteria,c:Gammaproteobacteria,o:Burkholderiales,f:Burkholderiaceae,g:Burkholderia,s:HQ538692_s
ASV_2236	0	0	5	0	0	0	0	0	0	0	8	0	0	0	0	0	0	0	p:Actinobacteriota,c:Actinobacteria,o:unclassified,f:unclassified,g:unclassified,s:unclassified
ASV_2237	0	0	0	0	0	0	0	0	0	0	13	0	0	0	0	0	0	0	p:Actinobacteriota,c:Actinobacteria,o:unclassified,f:unclassified,g:unclassified,s:unclassified
ASV_2239	0	0	0	0	0	0	0	0	0	0	0	13	0	0	0	0	0	0	p:Firmicutes,c:Clostridia,o:Lachnospirales,f:Lachnospiraceae,g:unclassified,s:unclassified
ASV_224	0	0	0	0	0	0	0	0	0	0	0	3	388	19	0	0	0	0	p:Proteobacteria,c:Alphaproteobacteria,o:Rhodobacterales,f:Rhodobacteraceae,g:unclassified,s:unclassified
ASV_2240	0	0	0	0	0	0	0	0	0	0	0	13	0	0	0	0	0	0	p:Bacteroidota,c:Bacteroidia,o:Bacteroidales,f:Bacteroidaceae,g:Bacteroides,s:unclassified_g_Bacteroides
ASV_2244	0	0	0	0	0	0	0	0	0	0	0	13	0	0	0	0	0	0	p:Firmicutes,c:Bacilli,o:Bacillales,f:Bacillaceae,g:Gottfriedia,s:Gottfriedia luciferensis
ASV_2245	0	0	0	0	0	0	0	0	0	0	0	13	0	0	0	0	0	0	p:Actinobacteriota,c:Actinobacteria,o:unclassified,f:unclassified,g:unclassified,s:unclassified
ASV_2246	0	0	0	0	0	0	0	0	0	0	0	0	13	0	0	0	0	0	p:Firmicutes,c:Clostridia,o:unclassified,f:unclassified,g:unclassified,s:unclassified
ASV_2247	0	0	0	0	0	0	0	0	0	0	0	0	13	0	0	0	0	0	p:Proteobacteria,c:Gammaproteobacteria,o:Xanthomonadales,f:Rhodanobacteraceae,g:Chujaibacter,s:Xanthomonadales_bacterium
ASV_2249	0	0	0	0	0	0	0	0	0	0	0	0	13	0	0	0	0	0	p:Actinobacteriota,c:Actinobacteria,o:Pseudonocardiales,f:Pseudonocardiaceae,g:unclassified,s:unclassified
ASV_225	0	0	0	0	0	0	0	0	0	0	0	0	68	106	17	0	219	0	p:Actinobacteriota,c:Actinobacteria,o:Propionibacteriales,f:Nocardioidaceae,g:Nocardioides,s:unclassified
ASV_2250	0	0	0	0	0	0	0	0	0	0	0	0	13	0	0	0	0	0	p:Actinobacteriota,c:Actinobacteria,o:Micrococcales,f:Microbacteriaceae,g:unclassified,s:unclassified
ASV_2253	0	0	0	0	0	0	0	0	0	0	0	0	0	13	0	0	0	0	p:Proteobacteria,c:Alphaproteobacteria,o:Sphingomonadales,f:Sphingomonadaceae,g:unclassified,s:unclassified
ASV_2254	0	0	0	0	0	0	0	0	0	0	0	0	0	13	0	0	0	0	p:Bacteroidota,c:Bacteroidia,o:Cytophagales,f:Spirosomaceae,g:Runella,s:unclassified_g_Runella
ASV_2255	0	0	0	0	0	0	0	0	0	0	0	0	0	13	0	0	0	0	p:Verrucomicrobiota,c:Verrucomicrobiae,o:Pedosphaerales,f:Pedosphaeraceae,g:EF516552_g
ASV_2256	0	0	0	0	0	0	0	0	0	0	0	0	0	13	0	0	0	0	p:Proteobacteria,c:Gammaproteobacteria,o:Burkholderiales,f:Rhodocyclaceae,g:Azonexaceae,s:AY062126_s
ASV_2258	0	0	0	0	0	0	0	0	0	0	0	0	0	13	0	0	0	0	p:Proteobacteria,c:Gammaproteobacteria,o:Steroidobacterales,f:Steroidobacteraceae,g:Acidibacter,s:PAC001928_s
ASV_2259	0	0	0	0	0	0	0	0	0	0	0	0	0	13	0	0	0	0	p:Verrucomicrobiota,c:Chlamydiae,o:Parachlamydiales;EU363464_f;EU363464_g
ASV_2260	0	0	0	0	0	0	0	0	0	0	0	0	0	13	0	0	0	0	p:Firmicutes,c:Bacilli,o:Bacillales,f:unclassified_o_Bacillales,g:unclassified_o_Bacillales,s:unclassified_o_Bacillales
ASV_2261	0	0	0	0	0	0	0	0	0	0	0	0	0	13	0	0	0	0	p:Chloroflexi,c:Anaerolineae,o:Caldilineales,f:Caldilineaceae,g:unclassified_f_Caldilineaceae,s:unclassified
ASV_2262	0	0	0	0	0	0	0	0	0	0	0	0	0	3	8	0	0	2	p:Firmicutes,c:Bacilli,o:Lactobacillales,f:Leuconostocaceae,g:Leuconostoc,s:unclassified_g_Leuconostoc
ASV_2263	0	0	0	0	0	0	0	0	0	0	0	0	0	13	0	0	0	0	p:Actinobacteriota,c:Actinobacteria,o:unclassified,f:unclassified,g:unclassified,s:unclassified
ASV_2264	0	0	0	0	0	0	0	0	0	0	0	0	0	13	0	0	0	0	p:Proteobacteria,c:Gammaproteobacteria,o:Steroidobacterales,f:Steroidobacteraceae,g:unclassified,s:unclassified
ASV_2265	0	0	0	0	0	0	0	0	0	0	0	0	0	13	0	0	0	0	p:Proteobacteria,c:Alphaproteobacteria,o:Rhodobacterales,f:Rhodobacteraceae,g:unclassified,s:unclassified
ASV_2266	0	0	0	0	0	0	0	0	0	0	0	0	0	13	0	0	0	0	p:Bacteroidota,c:Bacteroidia,o:Cytophagales,f:Microscillaceae,g:OLB12,s:Bacteroidetes_bacterium_OLB12
ASV_2267	0	0	0	0	0	0	0	0	0	0	0	0	0	13	0	0	0	0	p:Firmicutes,c:Bacilli,o:Bacillales,f:unclassified_o_Bacillales,g:unclassified_o_Bacillales,s:unclassified
ASV_2268	0	0	0	0	0	0	0	0	0	0	0	0	0	0	13	0	0	0	p:Firmicutes,c:Bacilli,o:Bacillales,f:unclassified_o_Bacillales,g:unclassified_o_Bacillales,s:unclassified_o_Bacillales
ASV_2269	0	0	0	0	0	0	0	0	0	0	0	0	0	0	13	0	0	0	p:Patescibacteria,c:Saccharimonadia,o:Saccharimonadales,f:unclassified,g:unclassified,s:unclassified
ASV_227	0	0	0	354	0	0	23	26	0	0	0	0	0	0	0	0	0	0	p:Proteobacteria,c:Alphaproteobacteria,o:Rhizobiales,f:Devosiaceae,g:Devosia,s:unclassified_g_Devosia
ASV_2270	0	0	0	0	0	0	0	0	0	0	0	0	0	0	13	0	0	0	p:Proteobacteria,c:Gammaproteobacteria,o:unclassified_c_Gammaproteobacteria,f:unclassified
ASV_2271	0	0	0	0	0	0	0	0	0	0	0	0	0	0	13	0	0	0	p:Proteobacteria,c:Alphaproteobacteria,o:Rhizobiales,f:Rhizobiaceae,g:Neorhizobium,s:unclassified
ASV_2272	0	0	0	0	0	0	0	0	0	0	0	0	0	0	0	13	0	0	p:Firmicutes,c:Bacilli,o:Bacillales,f:unclassified_o_Bacillales,g:unclassified_o_Bacillales,s:unclassified_o_Bacillales
ASV_2274	0	0	0	0	0	0	0	0	0	0	0	0	0	0	0	0	13	0	p:Bacteroidota,c:Bacteroidia,o:unclassified_c_Bacteroidia,f:unclassified_c_Bacteroidia,g:unclassified_c_Bacteroidia,s:unclassified
ASV_2275	0	0	0	0	0	0	0	0	0	0	0	0	0	0	0	0	13	0	p:Actinobacteriota,c:Actinobacteria,o:unclassified,f:unclassified,g:unclassified,s:unclassified
ASV_228	6	0	0	0	15	0	16	0	0	0	0	0	220	39	0	16	81	4	p:Actinobacteriota,c:Actinobacteria,o:Propionibacteriales,f:Nocardioidaceae,g:unclassified,s:unclassified
ASV_2285	0	5	0	0	0	2	0	6	0	0	0	0	0	0	0	0	0	0	p:Proteobacteria,c:Alphaproteobacteria,o:Rhizobiales,f:Hyphomicrobiaceae,g:unclassified_f_Hyphomicrobiaceae,s:unclassified
ASV_2286	0	5	0	0	0	0	0	8	0	0	0	0	0	0	0	0	0	0	p:Proteobacteria,c:Alphaproteobacteria,o:Caulobacterales,f:Caulobacteraceae,g:unclassified,s:unclassified
ASV_2287	0	13	0	0	0	0	0	0	0	0	0	0	0	0	0	0	0	0	p:Proteobacteria,c:Gammaproteobacteria,o:Alteromonadales,f:Pseudoalteromonadaceae,g:Pseudoalteromonas,s:P. rhizosphaerae
ASV_2288	0	13	0	0	0	0	0	0	0	0	0	0	0	0	0	0	0	0	p:Proteobacteria,c:Alphaproteobacteria,o:Rhizobiales,f:Rhizobiaceae,g:unclassified_f_Rhizobiaceae,s:unclassified_f_Rhizobiaceae
ASV_229	99	126	0	0	0	0	0	171	0	0	0	0	0	0	0	0	0	0	p:Proteobacteria,c:Alphaproteobacteria,o:Rhizobiales,f:Rhizobiaceae,g:Bartonella,s:Bartonella ancashensis
ASV_2294	0	0	13	0	0	0	0	0	0	0	0	0	0	0	0	0	0	0	p:Proteobacteria,c:Gammaproteobacteria,o:Enterobacterales,f:Enterobacteriaceae,g:Klebsiella,s:Klebsiella quasivariicola
ASV_2298	0	0	0	13	0	0	0	0	0	0	0	0	0	0	0	0	0	0	p:Proteobacteria,c:Gammaproteobacteria,o:Burkholderiales,f:Alcaligenaceae,g:Achromobacter,s:Achromobacter xylosoxidans
ASV_2299	0	0	0	13	0	0	0	0	0	0	0	0	0	0	0	0	0	0	p:Actinobacteriota,c:Actinobacteria,o:Corynebacteriales,f:Nocardiaceae,g:Rhodococcus,s:unclassified_g_Rhodococcus
ASV_23	43	74	43	317	1143	527	735	396	1326	65	111	94	1843	310	1352	365	2365	433	p:Proteobacteria,c:Gammaproteobacteria,o:Salinisphaerales,f:Salinisphaeraceae,g:Salinisphaera,s:Salinisphaera orenii
ASV_230	0	0	0	351	0	10	13	0	0	0	17	0	0	0	0	0	0	0	p:Actinobacteriota,c:Actinobacteria,o:Micrococcales,f:Intrasporangiaceae,g:unclassified,s:unclassified
ASV_2303	0	0	0	0	0	13	0	0	0	0	0	0	0	0	0	0	0	0	p:Bacteroidota,c:Bacteroidia,o:Flavobacteriales,f:Flavobacteriaceae,g:Flavobacterium,s:unclassified_g_Flavobacterium
ASV_2305	0	0	0	0	0	13	0	0	0	0	0	0	0	0	0	0	0	0	p:unclassified,c:unclassified,o:unclassified,f:unclassified,g:unclassified,s:unclassified
ASV_2306	0	0	0	0	0	13	0	0	0	0	0	0	0	0	0	0	0	0	p:Firmicutes,c:Bacilli,o:Bacillales,f:Bacillaceae,g:Bacillus,s:Bacillus mycoides
ASV_231	0	0	39	0	0	0	5	21	0	0	0	235	26	0	0	0	37	28	p:Proteobacteria,c:Gammaproteobacteria,o:Pseudomonadales,f:Pseudomonadaceae,g:Pseudomonas,s:Pseudomonas azotoformans
ASV_2310	0	0	0	0	0	0	0	0	13	0	0	0	0	0	0	0	0	0	p:Proteobacteria,c:Alphaproteobacteria,o:Rhizobiales,f:Rhizobiaceae,g:unclassified_f_Rhizobiaceae,s:unclassified_f_Rhizobiaceae
ASV_2311	0	0	0	0	0	0	0	0	13	0	0	0	0	0	0	0	0	0	p:Firmicutes,c:Clostridia,o:Clostridia_vadinBB60_group,f:unclassified_o_Clostridia_vadinBB60_group,g:unclassified
ASV_2312	0	0	0	0	0	0	0	0	13	0	0	0	0	0	0	0	0	0	p:Firmicutes,c:Bacilli,o:Erysipelotrichales,f:Erysipelatoclostridiaceae,g:Erysipelatoclostridium,s:AB288920_g
ASV_2314	0	0	0	0	0	0	0	0	13	0	0	0	0	0	0	0	0	0	p:unclassified,c:unclassified,o:unclassified,f:unclassified,g:unclassified,s:unclassified
ASV_2315	0	0	0	0	0	0	0	0	13	0	0	0	0	0	0	0	0	0	p:Actinobacteriota,c:Actinobacteria,o:Corynebacteriales,f:Mycobacteriaceae,g:Mycobacterium,s:Mycobacterium kumamotonense
ASV_2316	0	0	0	0	0	0	0	0	13	0	0	0	0	0	0	0	0	0	p:Proteobacteria,c:Gammaproteobacteria,o:Salinisphaerales,f:Salinisphaeraceae,g:Salinisphaera,s:unclassified
ASV_2317	0	0	0	0	0	0	0	0	0	12	0	0	0	0	0	0	0	0	p:Firmicutes,c:Clostridia,o:Oscillospirales,f:unclassified_o_Oscillospirales,g:Hydrogenoanaerobacterium,s:unclassified
ASV_2318	0	0	0	0	0	0	0	0	0	12	0	0	0	0	0	0	0	0	p:Desulfobacterota,c:Desulfuromonadia,o:Geobacterales,f:Geobacteraceae,g:Geobacter,s:unclassified_g_Geobacter
ASV_2319	0	0	0	0	0	0	0	0	0	2	0	0	0	10	0	0	0	0	p:Proteobacteria,c:Gammaproteobacteria,o:Xanthomonadales,f:Xanthomonadaceae,g:Pseudoxanthomonas,s:unclassified
ASV_232	0	0	0	0	24	0	13	58	36	0	49	0	87	12	92	0	0	18	p:Proteobacteria,c:Gammaproteobacteria,o:Salinisphaerales,f:Salinisphaeraceae,g:Salinisphaera,s:Salinisphaera_sp.
ASV_2320	0	0	0	0	0	0	0	0	0	12	0	0	0	0	0	0	0	0	p:Proteobacteria,c:Gammaproteobacteria,o:Enterobacterales,f:Enterobacteriaceae,g:unclassified,s:unclassified
ASV_2327	0	0	0	0	0	2	0	0	0	0	0	0	10	0	0	0	0	0	p:Chloroflexi,c:Chloroflexia,o:Thermomicrobiales,f:JG30-KF-CM45,g:unclassified_f_JG30-KF-CM45,s:unclassified
ASV_2328	0	0	0	0	0	0	0	0	0	0	0	0	12	0	0	0	0	0	p:Actinobacteriota,c:Actinobacteria,o:Corynebacteriales,f:unclassified,g:unclassified,s:unclassified
ASV_2329	0	0	0	0	0	0	0	0	0	0	0	0	12	0	0	0	0	0	p:Actinobacteriota,c:Actinobacteria,o:unclassified,f:unclassified,g:unclassified,s:unclassified
ASV_233	0	0	0	0	136	0	147	0	0	0	57	0	0	49	0	0	0	0	p:Proteobacteria,c:Gammaproteobacteria,o:Pseudomonadales,f:Moraxellaceae,g:Acinetobacter,s:Acinetobacter proteolyticus
ASV_2330	0	0	0	0	0	0	0	0	0	0	0	0	12	0	0	0	0	0	p:Actinobacteriota,c:Actinobacteria,o:Corynebacteriales,f:unclassified,g:unclassified,s:unclassified
ASV_2331	0	0	0	0	0	0	0	0	0	0	0	0	12	0	0	0	0	0	p:Proteobacteria,c:Gammaproteobacteria,o:Burkholderiales,f:Burkholderiaceae,g:Burkholderia,s:Pseudomonas mesoacidophila
ASV_2332	0	0	0	0	0	0	0	0	0	0	0	0	12	0	0	0	0	0	p:Actinobacteriota,c:Actinobacteria,o:unclassified,f:unclassified,g:unclassified,s:unclassified
ASV_2333	0	0	0	0	0	0	0	0	0	0	0	0	0	12	0	0	0	0	p:Actinobacteriota,c:Acidimicrobiia,o:Microtrichales,f:Microtrichaceae,g:IMCC26207,s:Actinobacteria_bacterium_IMCC26207
ASV_2334	0	0	0	0	0	0	0	0	0	0	0	0	0	12	0	0	0	0	p:Firmicutes,c:Clostridia,o:Lachnospirales,f:Lachnospiraceae,g:unclassified,s:unclassified
ASV_2335	0	0	0	0	0	0	0	0	0	0	0	0	0	12	0	0	0	0	p:Proteobacteria,c:Gammaproteobacteria,o:Burkholderiales,f:Quisquiliibacterium_f,g:Zeimonas,s:AB186830_s
ASV_2336	0	0	0	0	0	0	0	0	0	0	0	0	0	12	0	0	0	0	p:Proteobacteria,c:Gammaproteobacteria,o:Legionellales,f:Legionellaceae,g:Legionella,s:unclassified_g_Legionella
ASV_2337	0	0	0	0	0	0	0	0	0	0	0	0	0	12	0	0	0	0	p:Planctomycetota,c:OM190,o:unclassified_c_OM190,f:unclassified_c_OM190,g:unclassified_c_OM190,s:unclassified_c_OM190
ASV_2338	0	0	0	0	0	0	0	0	0	0	0	0	0	12	0	0	0	0	p:Firmicutes,c:Bacilli,o:Bacillales,f:Bacillaceae,g:unclassified_f_Bacillaceae,s:unclassified_f_Bacillaceae
ASV_2339	0	0	0	0	0	0	0	0	0	0	0	0	0	12	0	0	0	0	p:Proteobacteria,c:Gammaproteobacteria,o:Burkholderiales,f:Comamonadaceae,g:AF234753_g
ASV_234	0	325	0	4	0	0	3	5	0	0	6	0	46	0	0	0	0	0	p:Proteobacteria,c:Alphaproteobacteria,o:Acetobacterales,f:Acetobacteraceae,g:Acetobacter,s:unclassified_g_Acetobacter
ASV_2340	0	0	0	0	0	0	0	0	0	0	0	0	0	12	0	0	0	0	p:Planctomycetota,c:unclassified_p_Planctomycetota,o:unclassified_p_Planctomycetota,f:unclassified
ASV_2341	0	0	0	0	0	0	0	0	0	0	0	0	0	12	0	0	0	0	p:Proteobacteria,c:Alphaproteobacteria,o:Caulobacterales,f:Hyphomonadaceae,g:SWB02,s:Woodsholea_maritima
ASV_2342	0	0	0	0	0	0	0	0	0	0	0	0	0	12	0	0	0	0	p:Actinobacteriota,c:Actinobacteria,o:unclassified,f:unclassified,g:unclassified,s:unclassified
ASV_2343	0	0	0	0	0	0	0	0	0	0	0	0	0	12	0	0	0	0	p:Firmicutes,c:unclassified,o:unclassified,f:unclassified,g:unclassified,s:unclassified
ASV_2344	0	0	0	0	0	0	0	0	0	0	0	0	0	12	0	0	0	0	p:Firmicutes,c:Bacilli,o:Lactobacillales,f:Streptococcaceae,g:Lactococcus,s:unclassified_g_Lactococcus
ASV_2345	0	0	0	0	0	0	0	0	0	0	0	0	0	0	12	0	0	0	p:Firmicutes,c:Bacilli,o:Bacillales,f:unclassified_o_Bacillales,g:unclassified_o_Bacillales,s:unclassified_o_Bacillales
ASV_2347	0	0	0	0	0	0	0	0	0	0	0	0	0	0	0	0	12	0	p:Firmicutes,c:Bacilli,o:Lactobacillales,f:Streptococcaceae,g:Lactococcus,s:unclassified_g_Lactococcus
ASV_235	0	0	0	0	0	0	0	0	0	0	0	9	34	11	7	0	326	0	p:Patescibacteria,c:Saccharimonadia,o:Saccharimonadales,f:unclassified,g:unclassified,s:unclassified
ASV_2350	0	0	0	0	0	0	0	0	0	0	0	0	0	0	0	0	0	12	p:Bacteroidota,c:Bacteroidia,o:Flavobacteriales,f:Weeksellaceae,g:Elizabethkingia,s:unclassified_g_Elizabethkingia
ASV_2351	0	0	0	0	0	0	0	0	0	0	0	0	0	0	0	0	0	12	p:Firmicutes,c:Bacilli,o:Bacillales,f:Bacillaceae,g:unclassified_f_Bacillaceae,s:unclassified_f_Bacillaceae
ASV_2352	0	0	0	0	0	0	0	0	0	0	0	0	0	0	0	0	0	12	p:Actinobacteriota,c:Actinobacteria,o:Micrococcales,f:unclassified,g:unclassified,s:unclassified
ASV_2354	12	0	0	0	0	0	0	0	0	0	0	0	0	0	0	0	0	0	p:Firmicutes,c:Bacilli,o:Lactobacillales,f:Enterococcaceae,g:Enterococcus,s:unclassified
ASV_2356	0	12	0	0	0	0	0	0	0	0	0	0	0	0	0	0	0	0	p:Proteobacteria,c:Gammaproteobacteria,o:Burkholderiales,f:Alcaligenaceae,g:Bordetella,s:Bordetella hinzii
ASV_2357	0	12	0	0	0	0	0	0	0	0	0	0	0	0	0	0	0	0	p:Proteobacteria,c:Alphaproteobacteria,o:Rhizobiales,f:Rhizobiaceae,g:unclassified_f_Rhizobiaceae,s:unclassified
ASV_2365	0	0	0	9	0	0	0	3	0	0	0	0	0	0	0	0	0	0	p:Proteobacteria,c:Gammaproteobacteria,o:Burkholderiales,f:Oxalobacteraceae,g:Massilia,s:Massilia oculi
ASV_2368	0	0	0	12	0	0	0	0	0	0	0	0	0	0	0	0	0	0	p:Proteobacteria,c:Alphaproteobacteria,o:Sphingomonadales,f:Sphingomonadaceae,g:unclassified,s:unclassified
ASV_2369	0	0	0	0	12	0	0	0	0	0	0	0	0	0	0	0	0	0	p:Firmicutes,c:Clostridia,o:Lachnospirales,f:Lachnospiraceae,g:unclassified,s:unclassified
ASV_237	0	0	0	25	19	87	58	132	17	0	11	0	0	4	0	13	3	8	p:Firmicutes,c:Bacilli,o:Lactobacillales,f:Streptococcaceae,g:Streptococcus,s:Streptococcus varani
ASV_2373	0	0	0	0	12	0	0	0	0	0	0	0	0	0	0	0	0	0	p:Proteobacteria,c:Gammaproteobacteria,o:Pseudomonadales,f:Moraxellaceae,g:Acinetobacter,s:Acinetobacter guillouiae
ASV_2374	0	0	0	0	0	12	0	0	0	0	0	0	0	0	0	0	0	0	p:Cyanobacteria,c:Cyanobacteriia,o:Cyanobacteriales,f:Chroococcidiopsaceae,g:Aliterella,s:Synechocystis_sp._PCC_7509
ASV_2375	0	0	0	0	0	12	0	0	0	0	0	0	0	0	0	0	0	0	p:Firmicutes,c:Bacilli,o:unclassified_c_Bacilli,f:unclassified_c_Bacilli,g:unclassified_c_Bacilli,s:unclassified_c_Bacilli
ASV_2376	0	0	0	0	0	12	0	0	0	0	0	0	0	0	0	0	0	0	p:Proteobacteria,c:Gammaproteobacteria,o:Enterobacterales,f:Enterobacteriaceae,g:Klebsiella,s:unclassified
ASV_2377	0	0	0	0	0	12	0	0	0	0	0	0	0	0	0	0	0	0	p:Actinobacteriota,c:Actinobacteria,o:unclassified,f:unclassified,g:unclassified,s:unclassified
ASV_2378	0	0	0	0	0	0	12	0	0	0	0	0	0	0	0	0	0	0	p:Proteobacteria,c:Gammaproteobacteria,o:Enterobacterales,f:Yersiniaceae,g:Serratia,s:Serratia nematodiphila
ASV_238	0	0	0	0	0	0	0	0	0	0	0	0	0	189	103	0	84	0	p:Actinobacteriota,c:Actinobacteria,o:Frankiales,f:Nakamurellaceae,g:Nakamurella,s:unclassified_g_Nakamurella
ASV_2381	0	0	0	0	0	0	0	12	0	0	0	0	0	0	0	0	0	0	p:Bacteroidota,c:Bacteroidia,o:Sphingobacteriales,f:Sphingobacteriaceae,g:Pedobacter,s:unclassified_g_Pedobacter
ASV_2382	0	0	0	0	0	0	0	12	0	0	0	0	0	0	0	0	0	0	p:Proteobacteria,c:Gammaproteobacteria,o:Burkholderiales,f:Comamonadaceae,g:Delftia,s:Delftia acidovorans
ASV_2384	0	0	0	0	0	0	0	0	12	0	0	0	0	0	0	0	0	0	p:Firmicutes,c:Clostridia,o:Lachnospirales,f:Lachnospiraceae,g:Lacrimispora,s:Lacrimispora defluvii
ASV_2387	0	0	0	0	0	0	0	0	12	0	0	0	0	0	0	0	0	0	p:Dependentiae,c:Babeliae,o:Babeliales,f:unclassified_o_Babeliales,g:unclassified_o_Babeliales,s:unclassified_o_Babeliales
ASV_2388	0	0	0	0	0	0	0	0	12	0	0	0	0	0	0	0	0	0	p:Actinobacteriota,c:Actinobacteria,o:Streptomycetales,f:Streptomycetaceae,g:Streptomyces,s:unclassified_g_Streptomyces
ASV_239	0	0	2	0	15	0	8	0	0	254	0	0	5	0	6	85	0	0	p:Firmicutes,c:Bacilli,o:Lactobacillales,f:Streptococcaceae,g:Lactococcus,s:unclassified_g_Lactococcus
ASV_2390	0	0	0	0	0	0	0	0	12	0	0	0	0	0	0	0	0	0	p:Proteobacteria,c:Gammaproteobacteria,o:Xanthomonadales,f:Rhodanobacteraceae,g:unclassified
ASV_2391	0	0	0	0	0	0	0	0	12	0	0	0	0	0	0	0	0	0	p:Actinobacteriota,c:Actinobacteria,o:Micromonosporales,f:Micromonosporaceae,g:Longispora,s:Longispora_albida
ASV_2392	0	0	0	0	0	0	0	0	12	0	0	0	0	0	0	0	0	0	p:Firmicutes,c:Bacilli,o:Erysipelotrichales,f:Erysipelotrichaceae,g:unclassified_f_Erysipelotrichaceae,s:unclassified
ASV_2393	0	0	0	0	0	0	0	0	12	0	0	0	0	0	0	0	0	0	p:Firmicutes,c:Clostridia,o:Clostridiales,f:Peptostreptococcaceae,g:unclassified
ASV_2394	0	0	0	0	0	0	0	0	12	0	0	0	0	0	0	0	0	0	p:Proteobacteria,c:Gammaproteobacteria,o:Pseudomonadales,f:Moraxellaceae,g:Acinetobacter,s:Acinetobacter bereziniae
ASV_2395	0	0	0	0	0	0	0	0	12	0	0	0	0	0	0	0	0	0	p:Actinobacteriota,c:Actinobacteria,o:unclassified,f:unclassified,g:unclassified,s:unclassified
ASV_2396	0	0	0	0	0	0	0	0	12	0	0	0	0	0	0	0	0	0	p:Actinobacteriota,c:Actinobacteria,o:Corynebacteriales,f:Nocardiaceae,g:Rhodococcus,s:unclassified_g_Rhodococcus
ASV_2397	0	0	0	0	0	0	0	0	0	11	0	0	0	0	0	0	0	0	p:Proteobacteria,c:Alphaproteobacteria,o:Rhodobacterales,f:Rhodobacteraceae,g:Rubellimicrobium,s:unclassified
ASV_24	0	58	0	90	1855	307	2081	110	722	48	1345	1714	528	1322	242	132	119	809	p:Actinobacteriota,c:Actinobacteria,o:Corynebacteriales,f:unclassified,g:unclassified,s:unclassified
ASV_240	0	0	0	0	0	0	0	0	0	0	191	0	99	83	0	0	0	0	p:Actinobacteriota,c:Actinobacteria,o:Micrococcales,f:Microbacteriaceae,g:unclassified,s:unclassified
ASV_2400	0	0	0	0	0	0	0	0	0	11	0	0	0	0	0	0	0	0	p:Firmicutes,c:Bacilli,o:Bacillales,f:unclassified_o_Bacillales,g:unclassified_o_Bacillales,s:unclassified_o_Bacillales
ASV_2401	0	0	0	0	0	0	0	0	0	11	0	0	0	0	0	0	0	0	p:Firmicutes,c:Clostridia,o:Oscillospirales,f:Ruminococcaceae,g:unclassified,s:unclassified
ASV_2405	0	0	0	0	0	2	4	0	0	0	5	0	0	0	0	0	0	0	p:Actinobacteriota,c:Acidimicrobiia,o:IMCC26256,f:unclassified,g:unclassified,s:unclassified
ASV_2406	0	0	0	0	0	0	0	0	0	0	11	0	0	0	0	0	0	0	p:unclassified,c:unclassified,o:unclassified,f:unclassified,g:unclassified,s:unclassified
ASV_2407	0	0	0	0	0	0	0	0	0	0	11	0	0	0	0	0	0	0	p:Firmicutes,c:Bacilli,o:Lactobacillales,f:Enterococcaceae,g:Enterococcus,s:unclassified
ASV_2408	0	0	0	0	0	0	0	0	0	0	11	0	0	0	0	0	0	0	p:Actinobacteriota,c:Actinobacteria,o:Corynebacteriales,f:Nocardiaceae,g:unclassified,s:unclassified
ASV_241	0	0	0	0	0	0	0	0	56	0	0	0	55	21	13	5	223	0	p:Firmicutes,c:Bacilli,o:Bacillales,f:unclassified_o_Bacillales,g:unclassified_o_Bacillales,s:unclassified_o_Bacillales
ASV_2410	0	0	0	0	0	0	0	0	0	0	0	11	0	0	0	0	0	0	p:unclassified,c:unclassified,o:unclassified,f:unclassified,g:unclassified,s:unclassified
ASV_2414	0	0	0	0	0	0	0	0	0	0	0	11	0	0	0	0	0	0	p:Firmicutes,c:Bacilli,o:Bacillales,f:unclassified_o_Bacillales,g:unclassified_o_Bacillales,s:unclassified_o_Bacillales
ASV_2415	0	0	0	0	0	0	0	0	0	0	0	4	0	0	0	0	0	7	p:Firmicutes,c:Bacilli,o:Bacillales,f:Bacillaceae,g:Salinibacillus,s:Salinibacillus xinjiangensis
ASV_2416	0	0	0	0	0	0	0	0	0	0	0	0	11	0	0	0	0	0	p:Firmicutes,c:Clostridia,o:Oscillospirales,f:Ruminococcaceae,g:unclassified,s:unclassified
ASV_242	0	77	0	0	0	0	37	0	25	0	0	105	22	50	0	0	0	54	p:Actinobacteriota,c:Actinobacteria,o:Corynebacteriales,f:Mycobacteriaceae,g:Mycobacterium,s:Mycobacterium palauense
ASV_2421	0	0	0	0	0	0	0	0	0	0	0	0	11	0	0	0	0	0	p:Proteobacteria,c:Gammaproteobacteria,o:Diplorickettsiales,f:Diplorickettsiaceae,g:Rickettsiella,s:Rickettsiella popilliae
ASV_2422	0	0	0	0	0	0	0	0	0	0	0	0	11	0	0	0	0	0	p:Actinobacteriota,c:Actinobacteria,o:unclassified,f:unclassified,g:unclassified,s:unclassified
ASV_2423	0	0	0	0	0	0	0	0	0	0	0	0	11	0	0	0	0	0	p:Proteobacteria,c:Gammaproteobacteria,o:Xanthomonadales,f:Rhodanobacteraceae,g:unclassified
ASV_2424	0	0	0	0	0	0	0	0	0	0	0	0	11	0	0	0	0	0	p:Firmicutes,c:Bacilli,o:Bacillales,f:Bacillaceae,g:Bacillus,s:Bacillus licheniformis
ASV_2425	0	0	0	0	0	0	0	0	0	0	0	0	0	11	0	0	0	0	p:Patescibacteria,c:Saccharimonadia,o:Saccharimonadales,f:unclassified,g:unclassified,s:unclassified
ASV_2426	0	0	0	0	0	0	0	0	0	0	0	0	0	11	0	0	0	0	p:Proteobacteria,c:Alphaproteobacteria,o:Tistrellales,f:Geminicoccaceae,g:EF125410_g
ASV_2427	0	0	0	0	0	0	0	0	0	0	0	0	0	11	0	0	0	0	p:Planctomycetota,c:vadinHA49,o:unclassified_c_vadinHA49,f:EF125410_g
ASV_2428	0	0	0	0	0	0	0	0	0	0	0	0	0	11	0	0	0	0	p:Verrucomicrobiota,c:Chlamydiae,o:Chlamydiales,f:Parachlamydiaceae,g:EF125410_g
ASV_2429	0	0	0	0	0	0	0	0	0	0	0	0	0	11	0	0	0	0	p:Proteobacteria,c:Alphaproteobacteria,o:Rhizobiales,f:Devosiaceae,g:Devosia,s:unclassified_g_Devosia
ASV_2433	0	0	0	0	0	0	0	0	0	0	0	0	0	11	0	0	0	0	p:Actinobacteriota,c:Actinobacteria,o:Micrococcales,f:Intrasporangiaceae,g:unclassified,s:unclassified
ASV_2434	0	0	0	0	0	0	0	0	0	0	0	0	0	8	0	3	0	0	p:Bacteroidota,c:Bacteroidia,o:Chitinophagales,f:Chitinophagaceae,g:Terrimonas,s:unclassified_g_Terrimonas
ASV_2435	0	0	0	0	0	0	0	0	0	0	0	0	0	11	0	0	0	0	p:Actinobacteriota,c:Actinobacteria,o:Corynebacteriales,f:unclassified,g:unclassified,s:unclassified
ASV_2436	0	0	0	0	0	0	0	0	0	0	0	0	0	0	11	0	0	0	p:Proteobacteria,c:Gammaproteobacteria,o:Salinisphaerales,f:Salinisphaeraceae,g:Salinisphaera,s:unclassified
ASV_2437	0	0	0	0	0	0	0	0	0	0	0	0	0	0	11	0	0	0	p:Proteobacteria,c:Gammaproteobacteria,o:Oceanospirillales,f:Alcanivoracaceae1,g:Alcanivorax,s:unclassified
ASV_2438	0	0	0	0	0	0	0	0	0	0	0	0	0	0	11	0	0	0	p:Firmicutes,c:Bacilli,o:Bacillales,f:unclassified_o_Bacillales,g:unclassified_o_Bacillales,s:unclassified_o_Bacillales
ASV_2439	0	0	0	0	0	0	0	0	0	0	0	0	0	0	11	0	0	0	p:Firmicutes,c:Clostridia,o:Oscillospirales,f:Ruminococcaceae,g:unclassified,s:unclassified
ASV_244	0	0	0	0	0	0	0	0	0	0	0	0	44	67	0	0	256	0	p:Actinobacteriota,c:Actinobacteria,o:Corynebacteriales,f:Mycobacteriaceae,g:Mycobacterium,s:Mycobacterium senuense
ASV_2440	0	0	0	0	0	0	0	0	0	0	0	0	0	0	11	0	0	0	p:Actinobacteriota,c:Actinobacteria,o:Frankiales,f:Frankiaceae,g:Jatrophihabitans,s:Jatrophihabitans_endophyticus
ASV_2441	0	0	0	0	0	0	0	0	0	0	0	0	0	0	11	0	0	0	p:Proteobacteria,c:Alphaproteobacteria,o:Rhizobiales,f:Rhizobiaceae,g:Bartonella,s:Bartonella grahamii
ASV_2442	0	0	0	0	0	0	0	0	0	0	0	0	0	0	11	0	0	0	p:Proteobacteria,c:Gammaproteobacteria,o:Enterobacterales,f:Enterobacteriaceae,g:unclassified,s:unclassified
ASV_2443	0	0	0	0	0	0	0	0	0	0	0	0	0	0	0	8	3	0	p:Firmicutes,c:Bacilli,o:unclassified_c_Bacilli,f:unclassified_c_Bacilli,g:unclassified_c_Bacilli,s:unclassified_c_Bacilli
ASV_2444	0	0	0	0	0	0	0	0	0	0	0	0	0	0	0	11	0	0	p:Proteobacteria,c:Gammaproteobacteria,o:Pseudomonadales,f:Pseudomonadaceae,g:Pseudomonas,s:Pseudomonas putida
ASV_2445	0	0	0	0	0	0	0	0	0	0	0	0	0	0	0	11	0	0	p:Firmicutes,c:Bacilli,o:Lactobacillales,f:Streptococcaceae,g:Lactococcus,s:unclassified_g_Lactococcus
ASV_2446	0	0	0	0	0	0	0	0	0	0	0	0	0	0	0	11	0	0	p:unclassified,c:unclassified,o:unclassified,f:unclassified,g:unclassified,s:unclassified
ASV_2447	0	0	0	0	0	0	0	0	0	0	0	0	0	0	0	0	11	0	p:Proteobacteria,c:Gammaproteobacteria,o:Burkholderiales,f:Alcaligenaceae,g:Bordetella,s:Bordetella trematum
ASV_2448	0	0	0	6	0	0	0	0	0	0	0	0	0	0	0	0	5	0	p:Proteobacteria,c:Gammaproteobacteria,o:unclassified_c_Gammaproteobacteria,f:unclassified
ASV_245	0	0	3	0	0	0	0	0	0	0	126	121	0	0	0	0	0	116	p:Actinobacteriota,c:Actinobacteria,o:Micrococcales,f:Micrococcaceae,g:unclassified,s:unclassified
ASV_2451	0	0	0	0	0	0	0	0	0	0	0	0	0	0	0	0	11	0	p:unclassified,c:unclassified,o:unclassified,f:unclassified,g:unclassified,s:unclassified
ASV_2452	0	0	0	0	0	0	0	0	0	0	0	0	0	0	0	0	11	0	p:Firmicutes,c:Bacilli,o:Bacillales,f:Bacillaceae,g:Bacillus,s:Bacillus mycoides
ASV_2453	0	0	0	0	0	0	0	0	0	0	0	0	0	0	0	0	11	0	p:Proteobacteria,c:Gammaproteobacteria,o:unclassified_c_Gammaproteobacteria,f:unclassified
ASV_2454	0	0	0	0	0	0	0	0	0	0	0	0	0	0	0	0	11	0	p:Firmicutes,c:Bacilli,o:Bacillales,f:Bacillaceae,g:unclassified_f_Bacillaceae,s:unclassified_f_Bacillaceae
ASV_2456	0	0	0	0	0	0	0	0	0	0	0	0	0	0	0	0	0	11	p:Firmicutes,c:Clostridia,o:Clostridiales,f:Clostridiaceae,g:Clostridium,s:Clostridium fungisolvens
ASV_2457	0	0	0	0	0	0	0	0	0	0	0	0	0	0	0	0	0	11	p:Actinobacteriota,c:Actinobacteria,o:Corynebacteriales,f:unclassified,g:unclassified,s:unclassified
ASV_246	0	9	3	324	0	7	6	3	0	0	13	0	0	0	0	0	0	0	p:Proteobacteria,c:Gammaproteobacteria,o:Xanthomonadales,f:Rhodanobacteraceae,g:Chujaibacter,s:Xanthomonadales_bacterium
ASV_2461	3	0	0	0	0	0	8	0	0	0	0	0	0	0	0	0	0	0	p:Actinobacteriota,c:Actinobacteria,o:Corynebacteriales,f:Nocardiaceae,g:Rhodococcus,s:unclassified_g_Rhodococcus
ASV_2462	11	0	0	0	0	0	0	0	0	0	0	0	0	0	0	0	0	0	p:Proteobacteria,c:Alphaproteobacteria,o:Rhizobiales,f:Rhizobiaceae,g:unclassified_f_Rhizobiaceae,s:unclassified_f_Rhizobiaceae
ASV_2463	11	0	0	0	0	0	0	0	0	0	0	0	0	0	0	0	0	0	p:unclassified,c:unclassified,o:unclassified,f:unclassified,g:unclassified,s:unclassified
ASV_247	0	0	35	0	153	0	71	106	0	0	0	0	0	0	0	0	0	0	p:Proteobacteria,c:Gammaproteobacteria,o:Pseudomonadales,f:Moraxellaceae,g:Acinetobacter,s:Acinetobacter colistiniresistens
ASV_2472	0	0	11	0	0	0	0	0	0	0	0	0	0	0	0	0	0	0	p:Actinobacteriota,c:Actinobacteria,o:Corynebacteriales,f:Mycobacteriaceae,g:Mycobacterium,s:Mycobacterium palauense
ASV_2477	0	0	0	11	0	0	0	0	0	0	0	0	0	0	0	0	0	0	p:Actinobacteriota,c:Actinobacteria,o:Propionibacteriales,f:Nocardioidaceae,g:unclassified,s:unclassified
ASV_2478	0	0	0	11	0	0	0	0	0	0	0	0	0	0	0	0	0	0	p:unclassified,c:unclassified,o:unclassified,f:unclassified,g:unclassified,s:unclassified
ASV_248	0	0	0	7	0	201	0	80	0	0	0	75	0	0	0	0	0	0	p:Firmicutes,c:Bacilli,o:Bacillales,f:Planococcaceae,g:Kurthia,s:Kurthia_sp._11kri321
ASV_2480	0	0	0	0	11	0	0	0	0	0	0	0	0	0	0	0	0	0	p:Bacteroidota,c:Bacteroidia,o:Bacteroidales,f:Tannerellaceae,g:Parabacteroides,s:unclassified_g_Parabacteroides
ASV_2481	0	0	0	0	11	0	0	0	0	0	0	0	0	0	0	0	0	0	p:Firmicutes,c:Bacilli,o:Paenibacillales,f:Paenibacillaceae,g:Paenibacillus,s:Paenibacillus taiwanensis
ASV_2482	0	0	0	0	11	0	0	0	0	0	0	0	0	0	0	0	0	0	p:Firmicutes,c:Bacilli,o:Erysipelotrichales,f:Erysipelotrichaceae,g:unclassified_f_Erysipelotrichaceae,s:unclassified
ASV_2483	0	0	0	0	11	0	0	0	0	0	0	0	0	0	0	0	0	0	p:Actinobacteriota,c:Coriobacteriia,o:Coriobacteriales,f:Coriobacteriales_Incertae_Sedis,g:Raoultibacter,s:unclassified
ASV_2484	0	0	0	0	11	0	0	0	0	0	0	0	0	0	0	0	0	0	p:Proteobacteria,c:Alphaproteobacteria,o:Rhizobiales,f:Rhizobiaceae,g:unclassified_f_Rhizobiaceae,s:unclassified
ASV_2489	0	0	0	0	0	11	0	0	0	0	0	0	0	0	0	0	0	0	p:Actinobacteriota,c:Actinobacteria,o:unclassified,f:unclassified,g:unclassified,s:unclassified
ASV_2490	0	0	0	0	0	11	0	0	0	0	0	0	0	0	0	0	0	0	p:Proteobacteria,c:Gammaproteobacteria,o:unclassified_c_Gammaproteobacteria,f:unclassified
ASV_2493	0	0	0	0	0	0	11	0	0	0	0	0	0	0	0	0	0	0	p:Firmicutes,c:Bacilli,o:Bacillales,f:Planococcaceae,g:Kurthia,s:Kurthia_sp._11kri321
ASV_2494	0	0	0	0	0	0	11	0	0	0	0	0	0	0	0	0	0	0	p:Firmicutes,c:Bacilli,o:Bacillales,f:Bacillaceae,g:Bacillus,s:Bacillus ferrooxidans
ASV_2495	0	0	0	0	0	0	11	0	0	0	0	0	0	0	0	0	0	0	p:Actinobacteriota,c:Actinobacteria,o:Corynebacteriales,f:Mycobacteriaceae,g:Mycobacterium,s:Mycobacterium longobardum
ASV_2496	0	0	0	0	0	0	11	0	0	0	0	0	0	0	0	0	0	0	p:Actinobacteriota,c:Actinobacteria,o:unclassified,f:unclassified,g:unclassified,s:unclassified
ASV_2497	0	0	0	0	0	0	11	0	0	0	0	0	0	0	0	0	0	0	p:Actinobacteriota,c:Actinobacteria,o:Corynebacteriales,f:unclassified,g:unclassified,s:unclassified
ASV_2498	0	0	0	0	0	0	0	11	0	0	0	0	0	0	0	0	0	0	p:Firmicutes,c:Bacilli,o:Bacillales,f:Bacillaceae,g:Caldibacillus,s:Caldibacillus_debilis
ASV_2499	0	0	0	0	0	0	0	0	11	0	0	0	0	0	0	0	0	0	p:Actinobacteriota,c:Actinobacteria,o:Propionibacteriales,f:Nocardioidaceae,g:Nocardioides,s:unclassified
ASV_25	28	44	24	405	605	486	641	64	943	60	1371	1874	1192	751	608	283	310	1699	p:Actinobacteriota,c:Actinobacteria,o:Actinomycetia;Ruaniales;Ruaniaceae;Ruania,s:Ruania albidiflava
ASV_250	200	0	0	0	0	0	0	159	0	0	0	0	0	0	0	0	0	0	p:Proteobacteria,c:Alphaproteobacteria,o:Rhizobiales,f:Rhizobiaceae,g:Bartonella,s:Bartonella ancashensis
ASV_2500	0	0	0	0	0	0	0	0	11	0	0	0	0	0	0	0	0	0	p:Chloroflexi,c:Chloroflexia,o:Thermomicrobiales,f:JG30-KF-CM45,g:unclassified_f_JG30-KF-CM45,s:unclassified
ASV_2501	0	0	0	0	0	0	0	0	11	0	0	0	0	0	0	0	0	0	p:Firmicutes,c:Bacilli,o:RsaHf231,f:unclassified_o_RsaHf231,g:unclassified_o_RsaHf231,s:unclassified_o_RsaHf231
ASV_2503	0	0	0	0	0	0	0	0	11	0	0	0	0	0	0	0	0	0	p:Actinobacteriota,c:Actinobacteria,o:Micrococcales,f:Dermacoccaceae,g:Dermacoccus,s:Dermacoccus_nishinomiyaensis
ASV_2504	0	0	0	0	0	0	0	0	0	10	0	0	0	0	0	0	0	0	p:Actinobacteriota,c:Actinobacteria,o:Corynebacteriales,f:Corynebacteriaceae,g:Corynebacterium,s:unclassified_g_Corynebacterium
ASV_2505	0	0	0	0	0	0	0	0	0	10	0	0	0	0	0	0	0	0	p:Proteobacteria,c:Gammaproteobacteria,o:Burkholderiales,f:Comamonadaceae,g:Hydrogenophaga,s:Hydrogenophaga taeniospiralis
ASV_2506	0	0	0	0	0	0	0	0	7	3	0	0	0	0	0	0	0	0	p:Bacteroidota,c:Bacteroidia,o:Flavobacteriales,f:Flavobacteriaceae,g:Lutibacter,s:unclassified_g_Lutibacter
ASV_2507	0	0	0	0	0	0	0	0	0	10	0	0	0	0	0	0	0	0	p:Proteobacteria,c:Gammaproteobacteria,o:unclassified_c_Gammaproteobacteria,f:unclassified
ASV_2508	0	0	0	0	0	0	0	0	0	10	0	0	0	0	0	0	0	0	p:Actinobacteriota,c:Actinobacteria,o:Corynebacteriales,f:unclassified,g:unclassified,s:unclassified
ASV_2509	0	0	0	0	0	0	0	0	0	0	10	0	0	0	0	0	0	0	p:Proteobacteria,c:Alphaproteobacteria,o:Sphingomonadales,f:Sphingomonadaceae,g:Sphingomonas,s:unclassified_g_Sphingomonas
ASV_251	0	0	32	35	0	21	25	27	48	49	56	0	0	0	22	0	36	5	p:Proteobacteria,c:Gammaproteobacteria,o:Pseudomonadales,f:Moraxellaceae,g:Acinetobacter,s:Acinetobacter baumannii
ASV_2513	0	0	0	0	0	0	0	0	0	0	10	0	0	0	0	0	0	0	p:unclassified,c:unclassified,o:unclassified,f:unclassified,g:unclassified,s:unclassified
ASV_2514	0	0	0	0	0	0	0	0	0	0	10	0	0	0	0	0	0	0	p:Actinobacteriota,c:Actinobacteria,o:Micrococcales,f:Microbacteriaceae,g:unclassified,s:unclassified
ASV_252	0	0	0	0	31	0	24	0	57	10	0	9	88	47	67	9	5	3	p:Proteobacteria,c:Gammaproteobacteria,o:unclassified_c_Gammaproteobacteria,f:unclassified_c_Gammaproteobacteria,g:unclassified
ASV_2520	0	0	0	0	0	0	0	0	0	0	0	10	0	0	0	0	0	0	p:Proteobacteria,c:Gammaproteobacteria,o:Pseudomonadales,f:Moraxellaceae,g:Acinetobacter,s:Acinetobacter baumannii
ASV_2521	0	0	0	0	0	0	0	0	0	0	0	10	0	0	0	0	0	0	p:Proteobacteria,c:Betaproteobacteria;Burkholderiales;Burkholderiaceae;Burkholderia,s:Burkholderia ambifaria
ASV_2522	0	0	0	0	0	0	0	0	0	0	0	0	10	0	0	0	0	0	p:Firmicutes,c:Clostridia,o:Lachnospirales,f:Lachnospiraceae,g:unclassified,s:unclassified
ASV_2523	0	0	0	0	0	0	0	0	0	0	0	0	10	0	0	0	0	0	p:Proteobacteria,c:Alphaproteobacteria,o:Sphingomonadales,f:Sphingomonadaceae,g:unclassified,s:unclassified
ASV_2525	0	0	0	0	0	0	0	0	0	0	0	0	10	0	0	0	0	0	p:Actinobacteriota,c:Actinobacteria,o:Micrococcales,f:Micrococcaceae,g:Arthrobacter,s:Arthrobacter cavernae
ASV_2526	0	0	0	0	0	0	0	0	0	0	0	0	10	0	0	0	0	0	p:unclassified,c:unclassified,o:unclassified,f:unclassified,g:unclassified,s:unclassified
ASV_2528	0	0	0	0	0	0	0	0	0	0	0	0	10	0	0	0	0	0	p:Actinobacteriota,c:Actinobacteria,o:unclassified,f:unclassified,g:unclassified,s:unclassified
ASV_2529	0	0	0	0	0	0	0	0	0	0	0	0	10	0	0	0	0	0	p:Actinobacteriota,c:Actinobacteria,o:Micrococcales,f:unclassified,g:unclassified,s:unclassified
ASV_2530	0	0	0	0	0	0	0	0	0	0	0	0	0	10	0	0	0	0	p:Proteobacteria,c:Gammaproteobacteria,o:Burkholderiales,f:Sphaerotilaceae,g:JZUE_g
ASV_2531	0	0	0	0	0	0	0	0	0	0	0	0	0	10	0	0	0	0	p:Actinobacteriota,c:Thermoleophilia,o:Gaiellales,f:unclassified_o_Gaiellales,g:unclassified
ASV_2532	0	0	0	0	0	0	0	0	0	0	0	0	0	10	0	0	0	0	p:Actinobacteriota,c:Actinobacteria,o:Micrococcales,f:Intrasporangiaceae,g:unclassified,s:unclassified
ASV_2534	0	0	0	0	0	0	0	0	0	0	0	0	0	10	0	0	0	0	p:Actinobacteriota,c:Actinobacteria,o:PeM15,f:unclassified_o_PeM15,g:unclassified_o_PeM15,s:unclassified_o_PeM15
ASV_2535	0	0	0	0	0	0	0	0	0	0	0	0	0	10	0	0	0	0	p:Bacteroidota,c:Bacteroidia,o:Sphingobacteriales,f:AKYH767,g:unclassified_f_AKYH767,s:unclassified_f_AKYH767
ASV_2536	0	0	0	0	0	0	0	0	0	0	0	0	0	10	0	0	0	0	p:Proteobacteria,c:Alphaproteobacteria,o:Caulobacterales,f:Caulobacteraceae,g:unclassified,s:unclassified
ASV_2538	0	0	0	0	0	0	0	0	0	0	0	0	0	10	0	0	0	0	p:Actinobacteriota,c:Actinobacteria,o:Propionibacteriales,f:Nocardioidaceae,g:Tenggerimyces,s:Tenggerimyces_mesophilus
ASV_2539	0	0	0	0	0	0	0	0	0	0	0	0	0	8	2	0	0	0	p:Proteobacteria,c:Gammaproteobacteria,o:Burkholderiales,f:Sphaerotilaceae,g:Azohydromonas,s:Azohydromonas caseinilytica
ASV_254	0	25	0	0	0	0	0	10	0	0	0	313	0	0	0	0	0	0	p:Firmicutes,c:Bacilli,o:Lactobacillales,f:Enterococcaceae,g:Enterococcus,s:unclassified
ASV_2540	0	0	0	0	0	0	0	0	0	0	0	0	0	10	0	0	0	0	p:Actinobacteriota,c:Actinobacteria,o:Micrococcales,f:Dermatophilaceae,g:unclassified_f_Dermatophilaceae,s:unclassified
ASV_2541	0	0	0	0	0	0	0	0	0	0	0	0	0	10	0	0	0	0	p:Firmicutes,c:Bacilli,o:Bacillales,f:unclassified_o_Bacillales,g:unclassified_o_Bacillales,s:unclassified_o_Bacillales
ASV_2542	0	0	0	0	0	0	0	0	0	0	0	0	0	10	0	0	0	0	p:Actinobacteriota,c:Actinobacteria,o:Micrococcales,f:Intrasporangiaceae,g:unclassified,s:unclassified
ASV_2543	0	0	0	0	0	0	0	0	0	0	0	0	0	10	0	0	0	0	p:Proteobacteria,c:Alphaproteobacteria,o:Rhizobiales,f:unclassified,g:unclassified,s:unclassified
ASV_2544	0	0	0	0	0	0	0	0	0	0	0	0	0	0	10	0	0	0	p:Firmicutes,c:Bacilli,o:Lactobacillales,f:Lactobacillaceae,g:Levilactobacillus,s:Levilactobacillus brevis
ASV_2545	0	0	0	0	0	0	0	0	0	0	0	0	0	0	10	0	0	0	p:Firmicutes,c:Bacilli,o:Bacillales,f:unclassified_o_Bacillales,g:unclassified_o_Bacillales,s:unclassified_o_Bacillales
ASV_2546	0	0	0	0	0	0	0	0	0	0	0	0	0	0	10	0	0	0	p:Firmicutes,c:Bacilli,o:Bacillales,f:unclassified_o_Bacillales,g:unclassified_o_Bacillales,s:unclassified_o_Bacillales
ASV_2547	0	0	0	0	0	0	0	0	0	0	0	0	0	0	10	0	0	0	p:Firmicutes,c:Bacilli,o:Bacillales,f:Bacillaceae,g:unclassified_f_Bacillaceae,s:unclassified_f_Bacillaceae
ASV_2548	0	0	0	0	0	0	0	0	0	0	0	0	0	0	10	0	0	0	p:unclassified,c:unclassified,o:unclassified,f:unclassified,g:unclassified,s:unclassified
ASV_2549	0	0	0	0	0	0	0	0	6	0	0	0	0	0	0	4	0	0	p:Gemmatimonadota,c:Longimicrobia,o:Longimicrobiales,f:Longimicrobiaceae,g:unclassified,s:unclassified
ASV_255	8	0	0	0	6	0	4	8	22	0	0	0	155	55	60	0	0	30	p:Proteobacteria,c:Gammaproteobacteria,o:unclassified_c_Gammaproteobacteria,f:unclassified_c_Gammaproteobacteria,g:unclassified
ASV_2552	0	0	0	0	0	0	0	0	0	0	0	0	0	0	0	0	10	0	p:Actinobacteriota,c:Actinobacteria,o:unclassified,f:unclassified,g:unclassified,s:unclassified
ASV_2553	0	0	0	0	0	0	0	0	0	0	0	0	0	0	0	0	10	0	p:Firmicutes,c:Bacilli,o:Bacillales,f:unclassified_o_Bacillales,g:unclassified_o_Bacillales,s:unclassified_o_Bacillales
ASV_2557	0	0	0	0	0	0	0	0	0	0	0	0	0	0	0	0	0	10	p:Proteobacteria,c:Gammaproteobacteria,o:Burkholderiales,f:Burkholderiaceae,g:Caballeronia,s:Caballeronia ginsengisoli
ASV_2558	0	0	0	0	0	0	0	0	0	0	0	0	0	0	0	0	0	10	p:Proteobacteria,c:Gammaproteobacteria,o:unclassified_c_Gammaproteobacteria,f:unclassified_c_Gammaproteobacteria,g:unclassified
ASV_256	16	92	17	52	0	0	0	0	0	0	144	0	0	0	0	0	0	26	p:Proteobacteria,c:Gammaproteobacteria,o:Alteromonadales,f:Pseudoalteromonadaceae,g:Pseudoalteromonas,s:unclassified
ASV_2561	10	0	0	0	0	0	0	0	0	0	0	0	0	0	0	0	0	0	p:Firmicutes,c:Bacilli,o:Erysipelotrichales,f:Erysipelotrichaceae,g:unclassified_f_Erysipelotrichaceae,s:unclassified
ASV_2565	0	10	0	0	0	0	0	0	0	0	0	0	0	0	0	0	0	0	p:Proteobacteria,c:Gammaproteobacteria,o:Burkholderiales,f:Burkholderiaceae,g:Burkholderia,s:Burkholderia metallica
ASV_2566	0	10	0	0	0	0	0	0	0	0	0	0	0	0	0	0	0	0	p:Actinobacteriota,c:Actinobacteria,o:Micrococcales,f:Cellulomonadaceae,g:Cellulomonas,s:unclassified_g_Cellulomonas
ASV_2567	0	10	0	0	0	0	0	0	0	0	0	0	0	0	0	0	0	0	p:Proteobacteria,c:Gammaproteobacteria,o:Burkholderiales,f:Oxalobacteraceae,g:Noviherbaspirillum,s:Noviherbaspirillum aerium
ASV_2568	0	10	0	0	0	0	0	0	0	0	0	0	0	0	0	0	0	0	p:Proteobacteria,c:Alphaproteobacteria,o:Rhizobiales,f:Rhizobiaceae,g:Bartonella,s:Bartonella schoenbuchensis
ASV_2569	0	10	0	0	0	0	0	0	0	0	0	0	0	0	0	0	0	0	p:Proteobacteria,c:Gammaproteobacteria,o:Enterobacterales,f:Enterobacteriaceae,g:unclassified,s:unclassified
ASV_257	0	99	0	0	0	0	0	0	0	0	0	247	0	0	0	0	0	0	p:Proteobacteria,c:Gammaproteobacteria,o:Enterobacterales,f:Enterobacteriaceae,g:Escherichia,s:Shigella flexneri
ASV_2570	0	10	0	0	0	0	0	0	0	0	0	0	0	0	0	0	0	0	p:Proteobacteria,c:Gammaproteobacteria,o:Vibrionales,f:Vibrionaceae,g:Vibrio,s:Vibrio toranzoniae
ASV_2578	0	0	10	0	0	0	0	0	0	0	0	0	0	0	0	0	0	0	p:Actinobacteriota,c:Actinobacteria,o:Corynebacteriales,f:unclassified,g:unclassified,s:unclassified
ASV_258	0	0	0	0	0	0	0	0	0	0	0	3	11	0	0	0	331	0	p:Planctomycetota,c:unclassified_p_Planctomycetota,o:unclassified_p_Planctomycetota,f:unclassified
ASV_2583	0	0	0	10	0	0	0	0	0	0	0	0	0	0	0	0	0	0	p:Proteobacteria,c:Alphaproteobacteria,o:Rhizobiales,f:Rhizobiaceae,g:Neorhizobium,s:unclassified
ASV_2584	0	0	0	10	0	0	0	0	0	0	0	0	0	0	0	0	0	0	p:Firmicutes,c:Bacilli,o:Bacillales,f:unclassified_o_Bacillales,g:unclassified_o_Bacillales,s:unclassified_o_Bacillales
ASV_2585	0	0	0	10	0	0	0	0	0	0	0	0	0	0	0	0	0	0	p:Proteobacteria,c:Gammaproteobacteria,o:Burkholderiales,f:Burkholderiaceae,g:Burkholderia,s:unclassified
ASV_2586	0	0	0	10	0	0	0	0	0	0	0	0	0	0	0	0	0	0	p:Proteobacteria,c:Gammaproteobacteria,o:Burkholderiales,f:Comamonadaceae,g:Comamonas,s:unclassified
ASV_2587	0	0	0	0	10	0	0	0	0	0	0	0	0	0	0	0	0	0	p:Desulfobacterota,c:Desulfovibrionia,o:Desulfovibrionales,f:Desulfovibrionaceae,g:Desulfovibrio,s:GQ867364_s
ASV_2588	0	0	0	0	10	0	0	0	0	0	0	0	0	0	0	0	0	0	p:Actinobacteriota,c:Coriobacteriia,o:Coriobacteriales,f:Coriobacteriales_Incertae_Sedis,g:Raoultibacter,s:unclassified
ASV_2591	0	0	0	0	10	0	0	0	0	0	0	0	0	0	0	0	0	0	p:Actinobacteriota,c:Actinobacteria,o:Corynebacteriales,f:Nocardiaceae,g:Rhodococcus,s:unclassified_g_Rhodococcus
ASV_2592	0	0	0	0	10	0	0	0	0	0	0	0	0	0	0	0	0	0	p:Proteobacteria,c:Gammaproteobacteria,o:Pseudomonadales,f:Pseudomonadaceae,g:Stutzerimonas,s:Stutzerimonas balearica
ASV_2594	0	0	0	0	0	10	0	0	0	0	0	0	0	0	0	0	0	0	p:Actinobacteriota,c:Actinobacteria,o:Micrococcales,f:unclassified,g:unclassified,s:unclassified
ASV_2595	0	0	0	0	0	10	0	0	0	0	0	0	0	0	0	0	0	0	p:Proteobacteria,c:Gammaproteobacteria,o:Burkholderiales,f:Burkholderiaceae,g:Burkholderia,s:unclassified
ASV_2596	0	0	0	0	0	0	10	0	0	0	0	0	0	0	0	0	0	0	p:Firmicutes,c:Bacilli,o:Bacillales,f:Bacillaceae,g:unclassified_f_Bacillaceae,s:unclassified_f_Bacillaceae
ASV_2597	0	0	0	0	0	0	10	0	0	0	0	0	0	0	0	0	0	0	p:Proteobacteria,c:Balneolota;Balneolia;Balneolales;Balneolaceae;Fodinibius,s:Fodinibius roseus
ASV_2598	0	0	0	0	0	0	10	0	0	0	0	0	0	0	0	0	0	0	p:Firmicutes,c:Bacilli,o:Bacillales,f:Bacillaceae,g:Paucisalibacillus,s:Paucisalibacillus globulus
ASV_26	13	90	12	25	471	152	390	59	1850	47	771	319	2200	1085	422	65	1278	850	p:Actinobacteriota,c:Actinobacteria,o:Kineosporiales,f:Kineosporiaceae,g:DQ532344_g
ASV_260	0	0	0	0	0	122	0	70	30	0	0	0	0	0	0	0	120	0	p:Proteobacteria,c:Gammaproteobacteria,o:Alteromonadales,f:Pseudoalteromonadaceae,g:Pseudoalteromonas,s:unclassified
ASV_2605	0	0	0	0	0	0	0	0	10	0	0	0	0	0	0	0	0	0	p:Proteobacteria,c:Alphaproteobacteria,o:Micropepsales,f:Micropepsaceae,g:unclassified_f_Micropepsaceae,s:unclassified
ASV_2607	0	0	0	0	0	0	0	0	10	0	0	0	0	0	0	0	0	0	p:Actinobacteriota,c:Actinobacteria,o:Pseudonocardiales,f:Pseudonocardiaceae,g:unclassified,s:unclassified
ASV_2608	0	0	0	0	0	0	0	0	10	0	0	0	0	0	0	0	0	0	p:Firmicutes,c:Bacilli,o:Bacillales,f:unclassified_o_Bacillales,g:unclassified_o_Bacillales,s:unclassified_o_Bacillales
ASV_2609	0	0	0	0	0	0	0	0	10	0	0	0	0	0	0	0	0	0	p:Firmicutes,c:Bacilli,o:Bacillales,f:Bacillaceae,g:unclassified_f_Bacillaceae,s:unclassified_f_Bacillaceae
ASV_261	0	51	44	0	0	0	0	15	0	0	0	227	0	0	0	0	4	0	p:Proteobacteria,c:Alphaproteobacteria,o:Sphingomonadales,f:Sphingomonadaceae,g:Sphingobium,s:unclassified_g_Sphingobium
ASV_2610	0	0	0	0	0	0	0	0	10	0	0	0	0	0	0	0	0	0	p:Proteobacteria,c:Gammaproteobacteria,o:Salinisphaerales,f:Salinisphaeraceae,g:Salinisphaera,s:unclassified
ASV_2611	0	0	0	0	0	0	0	0	10	0	0	0	0	0	0	0	0	0	p:Firmicutes,c:Bacilli,o:unclassified_c_Bacilli,f:unclassified_c_Bacilli,g:unclassified_c_Bacilli,s:unclassified_c_Bacilli
ASV_2613	0	0	0	0	0	0	0	0	0	9	0	0	0	0	0	0	0	0	p:Patescibacteria,c:Saccharimonadia,o:Saccharimonadales,f:unclassified,g:unclassified,s:unclassified
ASV_2616	0	0	0	0	0	0	0	0	0	9	0	0	0	0	0	0	0	0	p:Proteobacteria,c:Alphaproteobacteria,o:Sphingomonadales,f:Sphingomonadaceae,g:Sphingomonas,s:unclassified_g_Sphingomonas
ASV_2617	0	0	0	0	0	0	0	0	0	9	0	0	0	0	0	0	0	0	p:Desulfobacterota,c:Desulfobulbia,o:Desulfobulbales,f:Desulfocapsaceae,g:Desulfobacterium,s:Desulfobulbaceae_bacterium
ASV_262	0	7	8	256	14	0	29	13	0	0	12	0	0	0	0	0	0	0	p:Proteobacteria,c:Gammaproteobacteria,o:Pseudomonadales,f:Moraxellaceae,g:Acinetobacter,s:Acinetobacter tandoii
ASV_2624	0	0	0	0	0	0	0	0	0	0	9	0	0	0	0	0	0	0	p:Proteobacteria,c:Alphaproteobacteria,o:Rhizobiales,f:Rhizobiaceae,g:Bartonella,s:Bartonella ancashensis
ASV_2625	0	0	0	0	0	0	0	0	0	0	9	0	0	0	0	0	0	0	p:Proteobacteria,c:Gammaproteobacteria,o:Enterobacterales,f:Enterobacteriaceae,g:Klebsiella,s:Klebsiella granulomatis
ASV_2626	0	0	0	0	0	0	0	0	0	0	9	0	0	0	0	0	0	0	p:Proteobacteria,c:Gammaproteobacteria,o:Enterobacterales,f:Enterobacteriaceae,g:unclassified
ASV_2627	0	0	0	0	0	0	0	0	0	0	9	0	0	0	0	0	0	0	p:Proteobacteria,c:Gammaproteobacteria,o:Enterobacterales,f:Enterobacteriaceae,g:unclassified,s:unclassified
ASV_2628	0	0	0	0	0	0	0	0	0	0	9	0	0	0	0	0	0	0	p:Actinobacteriota,c:Actinobacteria,o:Micrococcales,f:Brevibacteriaceae,g:Brevibacterium,s:unclassified_g_Brevibacterium
ASV_2629	0	0	0	0	0	0	0	0	0	0	9	0	0	0	0	0	0	0	p:Actinobacteriota,c:Actinobacteria,o:Corynebacteriales,f:Nocardiaceae,g:unclassified,s:unclassified
ASV_263	206	0	0	0	0	0	0	133	0	0	0	0	0	0	0	0	0	0	p:Proteobacteria,c:Alphaproteobacteria,o:Rhizobiales,f:Rhizobiaceae,g:Bartonella,s:Bartonella ancashensis
ASV_2630	0	0	0	0	0	0	0	0	0	0	9	0	0	0	0	0	0	0	p:Actinobacteriota,c:Actinobacteria,o:Micrococcales,f:Microbacteriaceae,g:unclassified,s:unclassified
ASV_2634	0	0	0	0	0	0	0	0	0	0	0	9	0	0	0	0	0	0	p:Firmicutes,c:Bacilli,o:Lactobacillales,f:Enterococcaceae,g:Enterococcus,s:unclassified
ASV_2635	0	0	0	0	0	0	0	0	0	0	0	9	0	0	0	0	0	0	p:Proteobacteria,c:Gammaproteobacteria,o:Burkholderiales,f:Alcaligenaceae,g:Achromobacter,s:unclassified
ASV_2637	0	0	0	0	0	0	0	0	0	0	0	9	0	0	0	0	0	0	p:Actinobacteriota,c:Actinobacteria,o:unclassified,f:unclassified,g:unclassified,s:unclassified
ASV_2638	0	0	0	0	0	0	0	0	0	0	0	0	9	0	0	0	0	0	p:Bacteroidota,c:Rhodothermia,o:Balneolales,f:Balneolaceae,g:Aliifodinibius,s:unclassified_g_Aliifodinibius
ASV_2639	0	0	0	0	0	0	0	0	0	0	0	0	9	0	0	0	0	0	p:Actinobacteriota,c:Actinobacteria,o:Actinomycetales,f:Actinomycetaceae,g:Actinomyces,s:unclassified_g_Actinomyces
ASV_264	0	0	0	0	21	0	21	0	82	0	0	0	71	133	0	8	0	0	p:Actinobacteriota,c:Actinobacteria,o:unclassified,f:unclassified,g:unclassified,s:unclassified
ASV_2640	0	0	0	0	0	0	0	0	0	0	0	0	9	0	0	0	0	0	p:Bacteroidota,c:Bacteroidia,o:unclassified_c_Bacteroidia,f:unclassified_c_Bacteroidia,g:unclassified_c_Bacteroidia,s:unclassified
ASV_2642	0	0	0	0	0	0	0	0	0	0	0	0	9	0	0	0	0	0	p:Proteobacteria,c:Gammaproteobacteria,o:unclassified_c_Gammaproteobacteria,f:unclassified_c_Gammaproteobacteria,g:unclassified
ASV_2643	0	0	0	0	0	0	0	0	0	0	0	0	9	0	0	0	0	0	p:Proteobacteria,c:Alphaproteobacteria,o:Sphingomonadales,f:Sphingomonadaceae,g:unclassified,s:unclassified
ASV_2644	0	0	0	0	0	0	0	0	0	0	0	0	9	0	0	0	0	0	p:Bacteroidota,c:Rhodothermia,o:Balneolales,f:Balneolaceae,g:unclassified_f_Balneolaceae,s:unclassified_f_Balneolaceae
ASV_2645	0	0	0	0	0	0	0	0	0	0	0	0	9	0	0	0	0	0	p:unclassified,c:unclassified,o:unclassified,f:unclassified,g:unclassified,s:unclassified
ASV_2646	0	0	0	0	0	0	0	0	0	0	0	0	0	9	0	0	0	0	p:Proteobacteria,c:Alphaproteobacteria,o:Caulobacterales,f:Hyphomonadaceae,g:SWB02,s:Woodsholea_maritima
ASV_2647	0	0	0	0	0	0	0	0	0	0	0	0	0	9	0	0	0	0	p:Actinobacteriota,c:Acidimicrobiia,o:unclassified_c_Acidimicrobiia,f:unclassified_c_Acidimicrobiia,g:unclassified_c_Acidimicrobiia
ASV_2648	0	0	0	0	0	0	0	0	0	0	0	0	0	9	0	0	0	0	p:Firmicutes,c:Bacilli,o:Paenibacillales,f:Paenibacillaceae,g:Paenibacillus,s:JXAK_s
ASV_2649	0	0	0	0	0	0	0	0	0	0	0	0	0	9	0	0	0	0	p:Desulfobacterota,c:Desulfuromonadia,o:unclassified,f:Desulfuromonadaceae,g:unclassified_f_Desulfuromonadaceae,s:unclassified
ASV_2652	0	0	0	0	0	0	0	0	0	0	0	0	0	9	0	0	0	0	p:Firmicutes,c:Bacilli,o:Erysipelotrichales,f:Erysipelotrichaceae,g:unclassified_f_Erysipelotrichaceae,s:unclassified
ASV_2653	0	0	0	0	0	0	0	0	0	0	0	0	0	7	2	0	0	0	p:Actinobacteriota,c:Actinobacteria,o:unclassified,f:unclassified,g:unclassified,s:unclassified
ASV_2654	0	0	0	0	0	0	0	0	0	0	0	0	0	9	0	0	0	0	p:Actinobacteriota,c:Actinobacteria,o:Micrococcales,f:unclassified,g:unclassified,s:unclassified
ASV_2655	0	0	0	0	0	0	0	0	0	0	0	0	0	9	0	0	0	0	p:Actinobacteriota,c:Actinobacteria,o:Micrococcales,f:Dermabacteraceae,g:Brachybacterium,s:unclassified
ASV_2656	0	0	0	0	0	0	0	0	0	0	0	0	0	9	0	0	0	0	p:Proteobacteria,c:Alphaproteobacteria,o:Rhizobiales,f:Beijerinckiaceae,g:unclassified_f_Beijerinckiaceae,s:unclassified
ASV_2657	0	0	0	0	0	0	0	0	0	0	0	0	0	9	0	0	0	0	p:Proteobacteria,c:Alphaproteobacteria,o:Rhizobiales,f:Rhizobiaceae,g:Mesorhizobium,s:unclassified_g_Mesorhizobium
ASV_2658	0	0	0	0	0	0	0	0	0	0	0	0	0	9	0	0	0	0	p:Actinobacteriota,c:Actinobacteria,o:Micrococcales,f:unclassified,g:unclassified,s:unclassified
ASV_2659	0	0	0	0	0	0	0	0	0	0	0	0	0	9	0	0	0	0	p:Proteobacteria,c:Gammaproteobacteria,o:Salinisphaerales,f:Salinisphaeraceae,g:Salinisphaera,s:unclassified
ASV_266	0	19	0	0	0	0	0	0	107	2	0	199	0	0	0	4	0	3	p:Proteobacteria,c:Gammaproteobacteria,o:Nitrosococcales,f:Nitrosococcaceae,g:Nitrosococcus,s:unclassified_g_Nitrosococcus
ASV_2661	0	0	0	0	0	0	0	0	0	0	0	0	0	0	9	0	0	0	p:Firmicutes,c:Bacilli,o:Lactobacillales,f:Schleiferilactobacillus,g:Schleiferilactobacillus harbinensis
ASV_2662	0	0	0	0	0	0	0	0	0	0	0	0	0	0	9	0	0	0	p:Patescibacteria,c:Saccharimonadia,o:Saccharimonadales,f:unclassified,g:unclassified,s:unclassified
ASV_2663	0	0	0	0	0	0	0	0	0	0	0	0	0	0	9	0	0	0	p:Planctomycetota,c:unclassified_p_Planctomycetota,o:unclassified_p_Planctomycetota,f:unclassified_p_Planctomycetota,g:unclassified
ASV_2664	0	0	0	0	0	0	0	0	0	0	0	0	0	0	9	0	0	0	p:Firmicutes,c:Clostridia,o:Oscillospirales,f:Ruminococcaceae,g:unclassified,s:unclassified
ASV_2665	0	0	0	0	0	0	0	0	0	0	0	0	0	0	9	0	0	0	p:Desulfobacterota,c:Desulfobacteria,o:Desulfobacterales,f:Desulfobacteraceae,g:unclassified_f_Desulfobacteraceae,s:unclassified
ASV_2666	0	0	0	0	0	0	0	0	0	0	0	0	0	0	9	0	0	0	p:Actinobacteriota,c:Actinobacteria,o:Propionibacteriales,f:Nocardioidaceae,g:unclassified,s:unclassified
ASV_2667	0	0	0	0	0	0	0	0	0	0	0	0	0	0	0	9	0	0	p:Proteobacteria,c:Gammaproteobacteria,o:Alteromonadales,f:Pseudoalteromonadaceae,g:Pseudoalteromonas,s:unclassified
ASV_2668	0	0	0	0	0	0	0	0	0	0	0	0	0	0	0	9	0	0	p:Firmicutes,c:Bacilli,o:Bacillales,f:unclassified_o_Bacillales,g:unclassified_o_Bacillales,s:unclassified_o_Bacillales
ASV_2671	0	0	0	0	0	0	0	0	0	0	0	0	0	0	0	0	9	0	p:Proteobacteria,c:Gammaproteobacteria,o:Pseudomonadales,f:Moraxellaceae,g:Acinetobacter,s:Acinetobacter johnsonii
ASV_2672	0	0	0	0	0	0	0	0	0	0	0	0	0	0	0	0	9	0	p:unclassified,c:unclassified,o:unclassified,f:unclassified,g:unclassified,s:unclassified
ASV_2673	0	0	0	0	0	0	0	0	0	0	0	0	0	0	0	0	9	0	p:Actinobacteriota,c:Actinobacteria,o:unclassified,f:unclassified,g:unclassified,s:unclassified
ASV_268	96	0	0	0	0	0	0	238	0	0	0	0	0	0	0	0	0	0	p:Proteobacteria,c:Alphaproteobacteria,o:Rhizobiales,f:Rhizobiaceae,g:Bartonella,s:Bartonella ancashensis
ASV_2680	0	0	0	0	0	0	0	0	0	0	0	0	0	0	0	0	0	9	p:Actinobacteriota,c:Actinobacteria,o:Corynebacteriales,f:unclassified,g:unclassified,s:unclassified
ASV_2681	0	0	0	0	0	0	0	0	0	0	0	0	0	0	0	0	0	9	p:Bacteroidota,c:Bacteroidia,o:Chitinophagales,f:Chitinophagaceae,g:unclassified_f_Chitinophagaceae,s:unclassified
ASV_2685	9	0	0	0	0	0	0	0	0	0	0	0	0	0	0	0	0	0	p:Proteobacteria,c:Alphaproteobacteria,o:Rhodobacterales,f:Rhodobacteraceae,g:unclassified,s:unclassified
ASV_2688	0	9	0	0	0	0	0	0	0	0	0	0	0	0	0	0	0	0	p:Proteobacteria,c:Alphaproteobacteria,o:Rhizobiales,f:Rhizobiaceae,g:Bartonella,s:Bartonella birtlesii
ASV_2689	0	9	0	0	0	0	0	0	0	0	0	0	0	0	0	0	0	0	p:Proteobacteria,c:Gammaproteobacteria,o:Pseudomonadales,f:Moraxellaceae,g:Acinetobacter,s:Acinetobacter indicus
ASV_269	0	0	0	0	68	0	67	0	42	0	0	0	106	28	20	0	0	0	p:Proteobacteria,c:Gammaproteobacteria,o:Salinisphaerales,f:Salinisphaeraceae,g:Salinisphaera,s:unclassified
ASV_2690	0	9	0	0	0	0	0	0	0	0	0	0	0	0	0	0	0	0	p:Firmicutes,c:Bacilli,o:Bacillales,f:Bacillaceae,g:Bacillus,s:Bacillus acidicola
ASV_2691	0	9	0	0	0	0	0	0	0	0	0	0	0	0	0	0	0	0	p:Proteobacteria,c:Alphaproteobacteria,o:Rhizobiales,f:Rhizobiaceae,g:Bartonella,s:Bartonella ancashensis
ASV_2694	0	0	9	0	0	0	0	0	0	0	0	0	0	0	0	0	0	0	p:Proteobacteria,c:Gammaproteobacteria,o:Burkholderiales,f:Oxalobacteraceae,g:Massilia,s:unclassified_g_Massilia
ASV_27	0	0	0	245	528	438	572	0	787	0	148	190	542	1018	1298	214	286	1087	p:Firmicutes,c:Bacilli,o:Bacillales,f:Sporolactobacillaceae,g:Scopulibacillus,s:EF636829_s
ASV_270	0	0	0	0	0	0	0	0	0	3	0	5	40	0	75	0	205	0	p:Patescibacteria,c:Saccharimonadia,o:Saccharimonadales,f:unclassified,g:unclassified,s:unclassified
ASV_2700	0	0	9	0	0	0	0	0	0	0	0	0	0	0	0	0	0	0	p:Proteobacteria,c:Gammaproteobacteria,o:Burkholderiales,f:Alcaligenaceae,g:Achromobacter,s:unclassified
ASV_2701	0	0	9	0	0	0	0	0	0	0	0	0	0	0	0	0	0	0	p:Proteobacteria,c:Gammaproteobacteria,o:Burkholderiales,f:Burkholderiaceae,g:Burkholderia,s:unclassified
ASV_2702	0	0	9	0	0	0	0	0	0	0	0	0	0	0	0	0	0	0	p:Proteobacteria,c:Gammaproteobacteria,o:Burkholderiales,f:Burkholderiaceae,g:Burkholderia,s:unclassified
ASV_2709	0	0	0	9	0	0	0	0	0	0	0	0	0	0	0	0	0	0	p:Actinobacteriota,c:Actinobacteria,o:unclassified,f:unclassified,g:unclassified,s:unclassified
ASV_271	0	65	39	0	0	0	63	63	0	0	54	0	0	0	0	0	43	0	p:Firmicutes,c:Clostridia,o:Clostridiales,f:Clostridiaceae,g:Clostridium,s:Clostridium perfringens
ASV_2710	0	0	0	9	0	0	0	0	0	0	0	0	0	0	0	0	0	0	p:Proteobacteria,c:Gammaproteobacteria,o:Pseudomonadales,f:Moraxellaceae,g:unclassified
ASV_2711	0	0	0	9	0	0	0	0	0	0	0	0	0	0	0	0	0	0	p:unclassified,c:unclassified,o:unclassified,f:unclassified,g:unclassified,s:unclassified
ASV_2712	0	0	0	9	0	0	0	0	0	0	0	0	0	0	0	0	0	0	p:Firmicutes,c:Bacilli,o:Bacillales,f:Bacillaceae,g:Bacillus,s:Bacillus altitudinis
ASV_2713	0	0	0	9	0	0	0	0	0	0	0	0	0	0	0	0	0	0	p:Proteobacteria,c:Gammaproteobacteria,o:Burkholderiales,f:Burkholderiaceae,g:Burkholderia,s:unclassified
ASV_2715	0	0	0	0	6	0	3	0	0	0	0	0	0	0	0	0	0	0	p:Firmicutes,c:Bacilli,o:Erysipelotrichales,f:Coprobacillaceae,g:Beduini,s:Beduini massiliensis
ASV_2717	0	0	0	0	4	0	5	0	0	0	0	0	0	0	0	0	0	0	p:Proteobacteria,c:Gammaproteobacteria,o:Burkholderiales,f:Rhodocyclaceae,g:Zoogloea,s:Zoogloea_resiniphila
ASV_2718	0	0	0	0	9	0	0	0	0	0	0	0	0	0	0	0	0	0	p:Firmicutes,c:Bacilli,o:Bacillales,f:Bacillaceae,g:unclassified_f_Bacillaceae,s:unclassified_f_Bacillaceae
ASV_2721	0	0	0	0	0	9	0	0	0	0	0	0	0	0	0	0	0	0	p:Proteobacteria,c:Alphaproteobacteria,o:Azospirillales,f:Azospirillaceae,g:Skermanella,s:unclassified_g_Skermanella
ASV_2722	0	0	0	0	0	9	0	0	0	0	0	0	0	0	0	0	0	0	p:Proteobacteria,c:Gammaproteobacteria,o:Enterobacterales,f:Enterobacteriaceae,g:unclassified,s:unclassified
ASV_2723	0	0	0	0	0	9	0	0	0	0	0	0	0	0	0	0	0	0	p:Proteobacteria,c:Gammaproteobacteria,o:Burkholderiales,f:Comamonadaceae,g:unclassified,s:unclassified
ASV_2724	0	0	0	0	0	9	0	0	0	0	0	0	0	0	0	0	0	0	p:Firmicutes,c:Clostridia,o:Clostridiales,f:Clostridiaceae,g:unclassified_f_Clostridiaceae,s:unclassified_f_Clostridiaceae
ASV_2725	0	0	0	0	0	9	0	0	0	0	0	0	0	0	0	0	0	0	p:Actinobacteriota,c:Actinobacteria,o:Micrococcales,f:unclassified,g:unclassified,s:unclassified
ASV_2726	0	0	0	0	0	9	0	0	0	0	0	0	0	0	0	0	0	0	p:Firmicutes,c:Clostridia,o:Clostridiales,f:Anaerovoracaceae,g:Anaerovorax,s:unclassified_g_Anaerovorax
ASV_2727	0	0	0	0	0	9	0	0	0	0	0	0	0	0	0	0	0	0	p:Proteobacteria,c:Alphaproteobacteria,o:Rhizobiales,f:Beijerinckiaceae,g:Methylobacterium,s:unclassified
ASV_2728	0	0	0	0	0	9	0	0	0	0	0	0	0	0	0	0	0	0	p:Proteobacteria,c:Gammaproteobacteria,o:Burkholderiales,f:Alcaligenaceae,g:Achromobacter,s:unclassified
ASV_2729	0	0	0	0	0	0	9	0	0	0	0	0	0	0	0	0	0	0	p:unclassified,c:unclassified,o:unclassified,f:unclassified,g:unclassified,s:unclassified
ASV_273	0	91	0	116	27	14	18	0	50	0	0	0	0	0	0	6	0	0	p:Proteobacteria,c:Alphaproteobacteria,o:Sphingomonadales,f:Sphingomonadaceae,g:Sphingomonas,s:unclassified
ASV_2730	0	0	0	0	0	0	3	6	0	0	0	0	0	0	0	0	0	0	p:Acidobacteriota,c:Acidobacteriae,o:Acidobacteriales,f:Acidobacteriaceae_Subgroup_1,g:unclassified
ASV_2731	0	0	0	0	0	0	9	0	0	0	0	0	0	0	0	0	0	0	p:Proteobacteria,c:Gammaproteobacteria,o:Burkholderiales,f:Burkholderiaceae,g:Burkholderia,s:unclassified
ASV_2732	0	0	0	0	0	0	9	0	0	0	0	0	0	0	0	0	0	0	p:Bacteroidota,c:Bacteroidia,o:Flavobacteriales,f:Flavobacteriaceae,g:unclassified_f_Flavobacteriaceae,s:unclassified
ASV_2733	0	0	0	0	0	0	9	0	0	0	0	0	0	0	0	0	0	0	p:unclassified,c:unclassified,o:unclassified,f:unclassified,g:unclassified,s:unclassified
ASV_2734	0	0	0	0	0	0	9	0	0	0	0	0	0	0	0	0	0	0	p:Proteobacteria,c:Gammaproteobacteria,o:Salinisphaerales,f:Salinisphaeraceae,g:Salinisphaera,s:unclassified
ASV_2735	0	0	0	0	0	0	9	0	0	0	0	0	0	0	0	0	0	0	p:Actinobacteriota,c:Actinobacteria,o:unclassified,f:unclassified,g:unclassified,s:unclassified
ASV_2737	0	0	0	0	0	0	0	9	0	0	0	0	0	0	0	0	0	0	p:Proteobacteria,c:Gammaproteobacteria,o:Burkholderiales,f:Burkholderiaceae,g:Burkholderia,s:unclassified
ASV_2738	0	0	0	0	0	0	0	9	0	0	0	0	0	0	0	0	0	0	p:Actinobacteriota,c:Actinobacteria,o:Corynebacteriales,f:unclassified,g:unclassified,s:unclassified
ASV_2739	0	0	0	0	0	0	0	9	0	0	0	0	0	0	0	0	0	0	p:Firmicutes,c:Bacilli,o:Lactobacillales,f:Streptococcaceae,g:Lactococcus,s:unclassified_g_Lactococcus
ASV_274	0	0	0	0	0	0	22	23	0	0	276	0	0	0	0	0	0	0	p:Proteobacteria,c:Alphaproteobacteria,o:Rhizobiales,f:Beijerinckiaceae,g:Methylobacterium,s:unclassified
ASV_2740	0	0	0	0	0	0	0	9	0	0	0	0	0	0	0	0	0	0	p:Proteobacteria,c:Alphaproteobacteria,o:Rhizobiales;Bartonellaceae;Bartonella,s:Bartonella schoenbuchensis
ASV_2741	0	0	0	0	0	0	0	9	0	0	0	0	0	0	0	0	0	0	p:Actinobacteriota,c:Actinobacteria,o:Corynebacteriales,f:Mycobacteriaceae,g:Mycobacterium,s:Mycobacterium sphagni
ASV_2744	0	0	0	0	0	0	0	0	9	0	0	0	0	0	0	0	0	0	p:Proteobacteria,c:Gammaproteobacteria,o:Coxiellales,f:Coxiellaceae,g:Coxiella,s:JN454305_s
ASV_2746	0	0	0	0	0	0	0	0	9	0	0	0	0	0	0	0	0	0	p:Firmicutes,c:Bacilli,o:Paenibacillales,f:Paenibacillaceae,g:Cohnella,s:Cohnella_fontinalis
ASV_2747	0	0	0	0	0	0	0	0	9	0	0	0	0	0	0	0	0	0	p:Actinobacteriota,c:Actinobacteria,o:unclassified,f:unclassified,g:unclassified,s:unclassified
ASV_2748	0	0	0	0	0	0	0	0	9	0	0	0	0	0	0	0	0	0	p:Bacteroidota,c:Bacteroidia,o:Bacteroidales,f:Prolixibacteraceae,g:Draconibacterium,s:HQ703849_s
ASV_2749	0	0	0	0	0	0	0	0	9	0	0	0	0	0	0	0	0	0	p:Firmicutes,c:Bacilli,o:Bacillales,f:unclassified_o_Bacillales,g:unclassified_o_Bacillales,s:unclassified_o_Bacillales
ASV_275	0	0	74	225	0	0	13	8	0	0	0	0	0	0	0	0	0	0	p:Firmicutes,c:Bacilli,o:Bacillales,f:Bacillaceae,g:Anoxybacillus,s:Anoxybacillus tepidamans
ASV_2750	0	0	0	0	0	0	0	0	9	0	0	0	0	0	0	0	0	0	p:Proteobacteria,c:Gammaproteobacteria,o:Chromatiales;Chromatiaceae;FM955323_g
ASV_2751	0	0	0	0	0	0	0	0	9	0	0	0	0	0	0	0	0	0	p:Firmicutes,c:Bacilli,o:Bacillales,f:Bacillaceae,g:unclassified_f_Bacillaceae,s:unclassified_f_Bacillaceae
ASV_2752	0	0	0	0	0	0	0	0	9	0	0	0	0	0	0	0	0	0	p:Actinobacteriota,c:Actinobacteria,o:Pseudonocardiales,f:Pseudonocardiaceae,g:unclassified,s:unclassified
ASV_2753	0	0	0	0	0	0	0	0	0	8	0	0	0	0	0	0	0	0	p:Campilobacterota,c:Campylobacteria,o:Campylobacterales,f:Arcobacteraceae,g:Arcobacter,s:AB234539_s
ASV_2754	0	0	0	0	0	0	0	0	0	2	0	0	0	6	0	0	0	0	p:Dependentiae,c:Babeliae,o:Babeliales,f:unclassified_o_Babeliales,g:unclassified_o_Babeliales,s:unclassified_o_Babeliales
ASV_2755	0	0	0	0	0	0	0	0	0	8	0	0	0	0	0	0	0	0	p:Proteobacteria,c:Gammaproteobacteria,o:Enterobacterales,f:Enterobacteriaceae,g:Enterobacteriaceae,s:Enterobacteriaceae
ASV_2756	0	0	0	0	0	0	0	0	0	8	0	0	0	0	0	0	0	0	p:unclassified,c:unclassified,o:unclassified,f:unclassified,g:unclassified,s:unclassified
ASV_2759	0	0	0	0	0	0	0	0	0	0	8	0	0	0	0	0	0	0	p:Bacteroidota,c:Bacteroidia,o:Bacteroidales,f:Dysgonomonadaceae,g:Proteiniphilum,s:Petrimonas_sp._B-17
ASV_276	0	0	77	0	0	16	0	0	0	0	0	224	0	0	0	0	0	0	p:Actinobacteriota,c:Actinobacteria,o:Propionibacteriales,f:Propionibacteriaceae,g:Cutibacterium,s:unclassified_g_Cutibacterium
ASV_2765	0	0	0	0	0	0	0	0	0	0	4	0	0	4	0	0	0	0	p:Proteobacteria,c:Gammaproteobacteria,o:Diplorickettsiales,f:Diplorickettsiaceae,g:Rickettsiella,s:AF286124_s
ASV_2766	0	0	0	0	0	0	0	0	0	0	8	0	0	0	0	0	0	0	p:unclassified,c:unclassified,o:unclassified,f:unclassified,g:unclassified,s:unclassified
ASV_2767	0	0	0	0	0	0	0	0	0	0	8	0	0	0	0	0	0	0	p:Proteobacteria,c:Gammaproteobacteria,o:Burkholderiales,f:Alcaligenaceae,g:Achromobacter,s:unclassified
ASV_2768	0	0	0	0	0	0	0	0	0	0	8	0	0	0	0	0	0	0	p:Actinobacteriota,c:Actinobacteria,o:Micrococcales,f:unclassified,g:unclassified,s:unclassified
ASV_2769	0	0	0	0	0	0	0	0	0	0	8	0	0	0	0	0	0	0	p:Actinobacteriota,c:Actinobacteria,o:unclassified,f:unclassified,g:unclassified,s:unclassified
ASV_277	100	48	0	0	0	0	0	164	0	0	0	0	0	0	0	0	0	0	p:Proteobacteria,c:Alphaproteobacteria,o:Rhizobiales,f:Rhizobiaceae,g:Bartonella,s:Bartonella australis
ASV_2770	0	0	0	0	0	0	0	0	0	0	8	0	0	0	0	0	0	0	p:Firmicutes,c:Bacilli,o:Lactobacillales,f:Streptococcaceae,g:Streptococcus,s:Streptococcus mitis
ASV_2771	0	0	0	0	0	0	0	0	0	0	8	0	0	0	0	0	0	0	p:Proteobacteria,c:Gammaproteobacteria,o:Burkholderiales,f:Burkholderiaceae,g:Burkholderia,s:unclassified
ASV_2772	0	0	0	0	0	0	0	0	0	0	8	0	0	0	0	0	0	0	p:Proteobacteria,c:Gammaproteobacteria,o:Burkholderiales,f:Burkholderiaceae,g:Burkholderia,s:unclassified
ASV_2773	0	0	0	0	0	0	0	0	0	0	8	0	0	0	0	0	0	0	p:Proteobacteria,c:Gammaproteobacteria,o:Xanthomonadales,f:Xanthomonadaceae,g:Stenotrophomonas,s:unclassified
ASV_2774	0	0	0	0	0	0	0	0	0	0	8	0	0	0	0	0	0	0	p:Firmicutes,c:unclassified,o:unclassified,f:unclassified,g:unclassified,s:unclassified
ASV_2775	0	0	0	0	0	0	0	0	0	0	8	0	0	0	0	0	0	0	p:Proteobacteria,c:Gammaproteobacteria,o:Enterobacterales,f:Enterobacteriaceae,g:Enterobacteriaceae,s:Enterobacteriaceae
ASV_278	0	11	44	185	0	35	0	7	0	0	16	8	5	0	0	0	0	0	p:Proteobacteria,c:Gammaproteobacteria,o:Burkholderiales,f:Neisseriaceae,g:Uruburuella,s:Uruburuella suis
ASV_2784	0	0	0	0	0	0	0	0	0	0	0	8	0	0	0	0	0	0	p:Firmicutes,c:Bacilli,o:Bacillales,f:unclassified_o_Bacillales,g:unclassified_o_Bacillales,s:unclassified_o_Bacillales
ASV_2785	0	0	3	0	0	0	0	0	0	0	0	5	0	0	0	0	0	0	p:Actinobacteriota,c:Actinobacteria,o:Micrococcales,f:Micrococcaceae,g:Micrococcus,s:unclassified_g_Micrococcus
ASV_2786	0	0	0	0	0	0	0	0	0	0	0	8	0	0	0	0	0	0	p:Firmicutes,c:Bacilli,o:Bacillales,f:Bacillaceae,g:Bacillus,s:Bacillus altitudinis
ASV_2787	0	0	0	0	0	0	0	0	0	0	0	8	0	0	0	0	0	0	p:Actinobacteriota,c:Actinobacteria,o:Micrococcales,f:unclassified,g:unclassified,s:unclassified
ASV_2788	0	0	0	0	0	0	0	0	0	0	0	0	8	0	0	0	0	0	p:Firmicutes,c:Clostridia,o:Clostridia_vadinBB60_group,f:unclassified_o_Clostridia_vadinBB60_group,g:unclassified
ASV_2789	0	0	0	0	0	0	0	0	0	0	0	0	8	0	0	0	0	0	p:Firmicutes,c:Bacilli,o:Thermoactinomycetales,f:Thermoactinomycetaceae,g:unclassified,s:unclassified
ASV_2792	0	0	0	0	0	0	0	0	0	0	0	0	8	0	0	0	0	0	p:Actinobacteriota,c:Coriobacteriia,o:Coriobacteriales,f:Coriobacteriales_Incertae_Sedis,g:Raoultibacter,s:unclassified
ASV_2793	0	0	0	0	0	0	0	0	0	0	0	0	8	0	0	0	0	0	p:Actinobacteriota,c:Actinobacteria,o:unclassified,f:unclassified,g:unclassified,s:unclassified
ASV_2794	0	0	0	0	0	0	0	0	0	0	0	0	8	0	0	0	0	0	p:Proteobacteria,c:Gammaproteobacteria,o:unclassified_c_Gammaproteobacteria,f:unclassified_c_Gammaproteobacteria,g:unclassified
ASV_2795	0	0	0	0	0	0	0	0	0	0	0	0	8	0	0	0	0	0	p:Firmicutes,c:Bacilli,o:Bacillales,f:Bacillaceae,g:unclassified_f_Bacillaceae,s:unclassified_f_Bacillaceae
ASV_2796	0	0	0	0	0	0	0	0	0	0	0	0	8	0	0	0	0	0	p:Actinobacteriota,c:Actinobacteria,o:Corynebacteriales,f:Nocardiaceae,g:Rhodococcus,s:unclassified_g_Rhodococcus
ASV_2797	0	0	0	0	0	0	0	0	0	0	0	0	0	8	0	0	0	0	p:Planctomycetota,c:Planctomycetes,o:Gemmatales,f:Gemmataceae,g:unclassified_f_Gemmataceae,s:unclassified_f_Gemmataceae
ASV_2798	0	0	0	0	0	0	0	0	0	0	0	0	0	8	0	0	0	0	p:Patescibacteria,c:Saccharimonadia,o:Saccharimonadales,f:Saccharimonadaceae,g:unclassified,s:unclassified
ASV_2799	0	0	0	0	0	0	0	0	0	0	0	0	0	8	0	0	0	0	p:Actinobacteriota,c:Actinobacteria,o:Propionibacteriales,f:Nocardioidaceae,g:Nocardioides,s:unclassified
ASV_28	7	79	0	86	1606	466	1269	97	1254	11	0	0	1013	313	105	57	480	393	p:Bacteroidota,c:Bacteroidia,o:Flavobacteriales,f:Flavobacteriaceae,g:Aquimarina,s:HM238148_s
ASV_280	0	34	36	20	0	0	0	34	7	0	26	0	0	0	0	0	151	0	p:Proteobacteria,c:Gammaproteobacteria,o:Enterobacterales,f:Enterobacteriaceae,g:unclassified,s:unclassified
ASV_2800	0	0	0	0	0	0	0	0	0	0	0	0	0	8	0	0	0	0	p:Proteobacteria,c:Alphaproteobacteria,o:Rhizobiales,f:Rhizobiaceae,g:unclassified_f_Rhizobiaceae,s:unclassified
ASV_2801	0	0	0	0	0	0	0	0	0	0	0	0	0	8	0	0	0	0	p:Proteobacteria,c:Alphaproteobacteria,o:Rhizobiales,f:A0839,g:unclassified_f_A0839,s:unclassified_f_A0839
ASV_2802	0	0	0	0	0	0	0	0	0	0	0	0	0	8	0	0	0	0	p:unclassified,c:unclassified,o:unclassified,f:unclassified,g:unclassified,s:unclassified
ASV_2803	0	0	0	0	0	0	0	0	0	0	0	0	0	8	0	0	0	0	p:Planctomycetota,c:Planctomycetes,o:Gemmatales,f:Gemmataceae,g:unclassified_f_Gemmataceae,s:unclassified
ASV_2805	0	0	0	0	0	0	0	0	0	0	0	0	0	8	0	0	0	0	p:Bacteroidota,c:Rhodothermia,o:Balneolales,f:Balneolaceae,g:unclassified_f_Balneolaceae,s:unclassified_f_Balneolaceae
ASV_2806	0	0	0	0	0	0	0	0	0	0	0	0	0	8	0	0	0	0	p:Firmicutes,c:Desulfitobacteriia,o:Desulfitobacteriales,f:Desulfitobacteriaceae,g:Desulfosporosinus,s:unclassified
ASV_2807	0	0	0	0	0	0	0	0	0	0	0	0	0	8	0	0	0	0	p:unclassified,c:unclassified,o:unclassified,f:unclassified,g:unclassified,s:unclassified
ASV_2808	0	0	0	0	0	0	0	0	0	0	0	0	0	8	0	0	0	0	p:Actinobacteriota,c:Thermoleophilia,o:Solirubrobacterales,f:67-14,g:unclassified_f_67-14,s:unclassified_f_67-14
ASV_2809	0	0	0	0	0	0	0	0	0	0	0	0	0	8	0	0	0	0	p:Verrucomicrobiota,c:Chlamydiae,o:Chlamydiales,f:Parachlamydiaceae,g:Metachlamydia,s:Metachlamydia lacustris
ASV_281	0	0	0	0	166	0	111	0	14	16	0	0	0	0	0	0	0	0	p:Proteobacteria,c:Gammaproteobacteria,o:unclassified_c_Gammaproteobacteria,f:unclassified
ASV_2810	0	0	0	0	0	0	0	0	0	0	0	0	0	8	0	0	0	0	p:Actinobacteriota,c:Coriobacteriia,o:Coriobacteriales,f:Coriobacteriales_Incertae_Sedis,g:Raoultibacter,s:unclassified
ASV_2811	0	0	0	0	0	0	0	0	0	0	0	0	0	8	0	0	0	0	p:Proteobacteria,c:Alphaproteobacteria,o:Rhizobiales,f:Xanthobacteraceae,g:unclassified,s:unclassified
ASV_2812	0	0	0	0	0	0	0	0	0	0	0	0	0	8	0	0	0	0	p:Firmicutes,c:Clostridia,o:Lachnospirales,f:Lachnospiraceae,g:Enterocloster,s:Lachnoclostridium pacaense
ASV_2813	0	0	0	0	0	0	0	0	0	0	0	0	0	8	0	0	0	0	p:Proteobacteria,c:Alphaproteobacteria,o:Rhizobiales,f:Xanthobacteraceae,g:unclassified,s:unclassified
ASV_2814	0	0	0	0	0	0	0	0	0	0	0	0	0	8	0	0	0	0	p:Bacteroidota,c:Bacteroidia,o:Chitinophagales,f:Chitinophagaceae,g:Ferruginibacter,s:unclassified_g_Ferruginibacter
ASV_2815	0	0	0	0	0	0	0	0	0	0	0	0	0	8	0	0	0	0	p:Actinobacteriota,c:Actinobacteria,o:Micrococcales,f:unclassified,g:unclassified,s:unclassified
ASV_2816	0	0	0	0	0	0	0	0	0	0	0	0	0	0	8	0	0	0	p:Dependentiae,c:Babeliae,o:Babeliales,f:Vermiphilaceae,g:unclassified_f_Vermiphilaceae,s:unclassified_f_Vermiphilaceae
ASV_2818	0	0	0	0	0	0	0	0	0	0	0	0	0	0	8	0	0	0	p:Firmicutes,c:Bacilli,o:Bacillales,f:unclassified_o_Bacillales,g:unclassified_o_Bacillales,s:unclassified_o_Bacillales
ASV_2819	0	0	0	0	0	0	0	0	0	0	0	0	0	0	4	4	0	0	p:Dependentiae,c:Babeliae,o:Babeliales,f:unclassified_o_Babeliales,g:unclassified_o_Babeliales,s:unclassified_o_Babeliales
ASV_282	0	0	0	0	0	0	0	0	0	0	0	78	54	0	0	0	113	62	p:Proteobacteria,c:Gammaproteobacteria,o:Burkholderiales,f:Neisseriaceae,g:unclassified_f_Neisseriaceae,s:unclassified
ASV_2820	0	0	0	0	0	0	0	0	0	0	0	0	0	0	8	0	0	0	p:Proteobacteria,c:Alphaproteobacteria,o:Rhizobiales,f:unclassified,g:unclassified,s:unclassified
ASV_2821	0	0	0	0	0	0	0	0	0	0	0	0	0	0	8	0	0	0	p:Firmicutes,c:Bacilli,o:Bacillales,f:Bacillaceae,g:unclassified_f_Bacillaceae,s:unclassified_f_Bacillaceae
ASV_2822	0	0	0	0	0	0	0	0	0	0	0	0	0	0	8	0	0	0	p:Proteobacteria,c:Gammaproteobacteria,o:unclassified_c_Gammaproteobacteria,f:unclassified
ASV_2823	0	0	0	0	0	0	0	0	0	0	0	0	0	0	8	0	0	0	p:Proteobacteria,c:Gammaproteobacteria,o:unclassified_c_Gammaproteobacteria,f:unclassified
ASV_2824	0	0	0	0	0	0	0	0	0	0	0	0	0	0	0	8	0	0	p:Firmicutes,c:Bacilli,o:Lactobacillales,f:Lactobacillaceae,g:Lacticaseibacillus,s:Lacticaseibacillus saniviri
ASV_2825	0	0	0	0	0	0	0	0	0	0	0	0	0	0	0	8	0	0	p:Firmicutes,c:Bacilli,o:Lactobacillales,f:Streptococcaceae,g:Lactococcus,s:unclassified_g_Lactococcus
ASV_2826	0	0	0	0	0	0	0	0	0	0	0	0	0	0	0	8	0	0	p:Proteobacteria,c:Gammaproteobacteria,o:Enterobacterales,f:Enterobacteriaceae,g:unclassified,s:unclassified
ASV_2827	0	0	0	0	0	0	0	0	0	0	0	0	0	0	0	8	0	0	p:Firmicutes,c:Bacilli,o:Lactobacillales,f:Streptococcaceae,g:Lactococcus,s:unclassified_g_Lactococcus
ASV_283	97	0	0	0	0	0	0	209	0	0	0	0	0	0	0	0	0	0	p:Proteobacteria,c:Alphaproteobacteria,o:Rhizobiales,f:Rhizobiaceae,g:Bartonella,s:Bartonella ancashensis
ASV_2832	0	0	0	0	0	0	0	0	0	0	0	0	0	0	0	0	8	0	p:unclassified,c:unclassified,o:unclassified,f:unclassified,g:unclassified,s:unclassified
ASV_2833	0	0	0	0	0	0	0	0	0	0	0	0	0	0	0	0	8	0	p:Firmicutes,c:Bacilli,o:Lactobacillales,f:unclassified_o_Lactobacillales,g:unclassified_o_Lactobacillales,s:unclassified
ASV_2834	0	0	0	0	0	0	0	0	0	0	0	0	0	0	0	0	8	0	p:Proteobacteria,c:Gammaproteobacteria,o:Burkholderiales,f:Alcaligenaceae,g:Achromobacter,s:unclassified
ASV_2835	0	0	0	0	0	0	0	0	0	0	0	0	0	0	0	0	0	8	p:Firmicutes,c:Bacilli,o:Bacillales,f:Planococcaceae,g:Kurthia,s:Kurthia_sp._11kri321
ASV_284	0	0	0	0	0	0	0	0	0	0	0	300	0	0	0	0	5	0	p:Proteobacteria,c:Gammaproteobacteria,o:Nitrosococcales,f:Nitrosococcaceae,g:Nitrosococcus,s:unclassified_g_Nitrosococcus
ASV_2840	0	0	0	0	0	0	0	0	0	0	0	0	0	0	0	0	0	8	p:Firmicutes,c:Bacilli,o:Thermoactinomycetales,f:Thermoactinomycetaceae,g:Kroppenstedtia,s:Kroppenstedtia_eburnea
ASV_2842	0	0	0	0	0	0	0	0	0	0	0	0	0	0	0	0	0	8	p:Actinobacteriota,c:Actinobacteria,o:Micrococcales,f:Microbacteriaceae,g:unclassified,s:unclassified
ASV_2843	0	0	0	0	0	0	0	0	0	0	0	0	0	0	0	0	0	8	p:Firmicutes,c:Bacilli,o:unclassified_c_Bacilli,f:unclassified_c_Bacilli,g:unclassified_c_Bacilli,s:unclassified_c_Bacilli
ASV_2844	0	0	0	0	0	0	0	0	0	0	0	0	0	0	0	0	0	8	p:unclassified,c:unclassified,o:unclassified,f:unclassified,g:unclassified,s:unclassified
ASV_2845	0	0	0	0	0	0	0	0	0	0	0	0	0	0	0	0	0	8	p:Actinobacteriota,c:Actinobacteria,o:Micrococcales,f:Microbacteriaceae,g:unclassified,s:unclassified
ASV_2847	8	0	0	0	0	0	0	0	0	0	0	0	0	0	0	0	0	0	p:Desulfobacterota,c:Desulfobacteria,o:Desulfobacterales,f:Desulfobacteraceae,g:unclassified
ASV_2848	8	0	0	0	0	0	0	0	0	0	0	0	0	0	0	0	0	0	p:Desulfobacterota,c:Desulfuromonadia,o:Geobacterales,f:Geobacteraceae,g:Geobacter,s:Geobacter_sp._Ply1
ASV_2850	8	0	0	0	0	0	0	0	0	0	0	0	0	0	0	0	0	0	p:Proteobacteria,c:Alphaproteobacteria,o:Rhodobacterales,f:Rhodobacteraceae,g:unclassified,s:unclassified
ASV_2851	8	0	0	0	0	0	0	0	0	0	0	0	0	0	0	0	0	0	p:Proteobacteria,c:Alphaproteobacteria,o:Rhizobiales,f:Rhizobiaceae,g:unclassified_f_Rhizobiaceae,s:unclassified_f_Rhizobiaceae
ASV_2852	8	0	0	0	0	0	0	0	0	0	0	0	0	0	0	0	0	0	p:Firmicutes,c:Bacilli,o:Bacillales,f:Bacillaceae,g:unclassified_f_Bacillaceae,s:unclassified_f_Bacillaceae
ASV_2854	0	5	0	0	0	0	3	0	0	0	0	0	0	0	0	0	0	0	p:Proteobacteria,c:Alphaproteobacteria,o:Rhizobiales,f:Xanthobacteraceae,g:unclassified,s:unclassified
ASV_2856	0	8	0	0	0	0	0	0	0	0	0	0	0	0	0	0	0	0	p:Proteobacteria,c:unclassified_p_Proteobacteria,o:unclassified_p_Proteobacteria,f:unclassified_p_Proteobacteria,g:unclassified
ASV_2857	0	8	0	0	0	0	0	0	0	0	0	0	0	0	0	0	0	0	p:Proteobacteria,c:Alphaproteobacteria,o:Rhizobiales,f:Rhizobiaceae,g:unclassified_f_Rhizobiaceae,s:unclassified_f_Rhizobiaceae
ASV_2858	0	8	0	0	0	0	0	0	0	0	0	0	0	0	0	0	0	0	p:Actinobacteriota,c:Actinobacteria,o:unclassified,f:unclassified,g:unclassified,s:unclassified
ASV_2859	0	8	0	0	0	0	0	0	0	0	0	0	0	0	0	0	0	0	p:Actinobacteriota,c:Actinobacteria,o:Corynebacteriales,f:Mycobacteriaceae,g:Mycobacterium,s:Mycobacterium sphagni
ASV_286	0	2	3	0	13	67	3	0	0	0	0	207	9	0	0	0	0	0	p:Proteobacteria,c:Gammaproteobacteria,o:Pseudomonadales,f:Moraxellaceae,g:Acinetobacter,s:GQ464393_s
ASV_2860	0	8	0	0	0	0	0	0	0	0	0	0	0	0	0	0	0	0	p:Firmicutes,c:Bacilli,o:Lactobacillales,f:Enterococcaceae,g:Enterococcus,s:unclassified
ASV_2872	0	0	8	0	0	0	0	0	0	0	0	0	0	0	0	0	0	0	p:Actinobacteriota,c:Actinobacteria,o:Micrococcales,f:Microbacteriaceae,g:unclassified,s:unclassified
ASV_2877	0	0	0	8	0	0	0	0	0	0	0	0	0	0	0	0	0	0	p:Firmicutes,c:Bacilli,o:Bacillales,f:Bacillaceae,g:Bacillus,s:Bacillus acidicola
ASV_2878	0	0	0	8	0	0	0	0	0	0	0	0	0	0	0	0	0	0	p:Proteobacteria,c:Gammaproteobacteria,o:Burkholderiales,f:Oxalobacteraceae,g:Oxalicibacterium,s:Oxalicibacterium flavum
ASV_2879	0	0	0	8	0	0	0	0	0	0	0	0	0	0	0	0	0	0	p:Proteobacteria,c:Gammaproteobacteria,o:Burkholderiales,f:unclassified,g:unclassified,s:unclassified
ASV_288	0	0	0	0	0	0	0	0	0	0	0	0	0	0	0	0	303	0	p:Actinobacteriota,c:Actinobacteria,o:Corynebacteriales,f:Mycobacteriaceae,g:Mycobacterium,s:Mycobacterium hiberniae
ASV_2883	0	0	0	0	8	0	0	0	0	0	0	0	0	0	0	0	0	0	p:Bacteroidota,c:Bacteroidia,o:Flavobacteriales,f:Weeksellaceae,g:Chryseobacterium,s:unclassified_g_Chryseobacterium
ASV_2884	0	0	0	0	8	0	0	0	0	0	0	0	0	0	0	0	0	0	p:Bacteroidota,c:Bacteroidia,o:Bacteroidales,f:Bacteroidaceae,g:Bacteroides,s:unclassified_g_Bacteroides
ASV_2885	0	0	0	0	8	0	0	0	0	0	0	0	0	0	0	0	0	0	p:Firmicutes,c:Bacilli,o:Lactobacillales,f:Streptococcaceae,g:Streptococcus,s:Streptococcus equinus
ASV_2889	0	0	0	0	0	8	0	0	0	0	0	0	0	0	0	0	0	0	p:Firmicutes,c:Bacilli,o:Bacillales,f:unclassified_o_Bacillales,g:unclassified_o_Bacillales,s:unclassified_o_Bacillales
ASV_289	0	0	0	0	0	0	0	0	29	0	0	8	153	0	0	0	9	103	p:Proteobacteria,c:Alphaproteobacteria,o:Rhizobiales,f:Rhizobiaceae,g:Bartonella,s:Bartonella grahamii
ASV_2890	0	0	0	0	0	8	0	0	0	0	0	0	0	0	0	0	0	0	p:Actinobacteriota,c:Actinobacteria,o:Micrococcales,f:unclassified,g:unclassified,s:unclassified
ASV_2894	0	0	0	0	0	8	0	0	0	0	0	0	0	0	0	0	0	0	p:Firmicutes,c:Bacilli,o:Bacillales,f:unclassified_o_Bacillales,g:unclassified_o_Bacillales,s:unclassified_o_Bacillales
ASV_2895	0	0	0	0	0	8	0	0	0	0	0	0	0	0	0	0	0	0	p:Proteobacteria,c:Gammaproteobacteria,o:Burkholderiales,f:Burkholderiaceae,g:Burkholderia,s:unclassified
ASV_2896	0	0	0	0	0	8	0	0	0	0	0	0	0	0	0	0	0	0	p:Actinobacteriota,c:Actinobacteria,o:Corynebacteriales,f:Mycobacteriaceae,g:Mycobacterium,s:Mycobacterium longobardum
ASV_2897	0	0	0	0	0	8	0	0	0	0	0	0	0	0	0	0	0	0	p:Proteobacteria,c:Gammaproteobacteria,o:Pasteurellales,f:Pasteurellaceae,g:unclassified_f_Pasteurellaceae,s:unclassified
ASV_2898	0	0	0	0	0	8	0	0	0	0	0	0	0	0	0	0	0	0	p:Firmicutes,c:Bacilli,o:Lactobacillales,f:Enterococcaceae,g:Enterococcus,s:unclassified
ASV_2899	0	0	0	0	0	8	0	0	0	0	0	0	0	0	0	0	0	0	p:Proteobacteria,c:Gammaproteobacteria,o:Burkholderiales,f:Burkholderiaceae,g:Burkholderia,s:unclassified
ASV_29	8	38	15	31	305	232	323	53	345	67	1221	662	522	699	691	177	541	1070	p:Actinobacteriota,c:Actinobacteria,o:Propionibacteriales,f:Nocardioidaceae,g:Aeromicrobium,s:Aeromicrobium alkaliterrae
ASV_290	0	0	0	0	0	0	0	0	0	0	0	300	0	0	0	0	0	0	p:Cyanobacteria,c:Vampirivibrionia,o:Obscuribacterales,f:Obscuribacteraceae,g:PAC000053_g
ASV_2900	0	0	0	0	0	8	0	0	0	0	0	0	0	0	0	0	0	0	p:Actinobacteriota,c:Actinobacteria,o:Corynebacteriales,f:Nocardiaceae,g:unclassified,s:unclassified
ASV_2901	0	0	0	0	0	8	0	0	0	0	0	0	0	0	0	0	0	0	p:unclassified,c:unclassified,o:unclassified,f:unclassified,g:unclassified,s:unclassified
ASV_2903	0	0	0	0	0	0	8	0	0	0	0	0	0	0	0	0	0	0	p:Actinobacteriota,c:Actinobacteria,o:Micrococcales,f:Micrococcaceae,g:unclassified,s:unclassified
ASV_2904	0	0	0	0	0	0	8	0	0	0	0	0	0	0	0	0	0	0	p:Firmicutes,c:Bacilli,o:Lactobacillales,f:Enterococcaceae,g:Enterococcus,s:unclassified
ASV_2905	0	0	0	0	0	0	8	0	0	0	0	0	0	0	0	0	0	0	p:Bacteroidota,c:Rhodothermia,o:Balneolales,f:Balneolaceae,g:Aliifodinibius,s:unclassified_g_Aliifodinibius
ASV_2906	0	0	0	0	0	0	8	0	0	0	0	0	0	0	0	0	0	0	p:Firmicutes,c:Bacilli,o:Bacillales,f:Planococcaceae,g:unclassified_f_Planococcaceae,s:unclassified_f_Planococcaceae
ASV_2907	0	0	0	0	0	0	8	0	0	0	0	0	0	0	0	0	0	0	p:Actinobacteriota,c:Actinobacteria,o:Corynebacteriales,f:unclassified,g:unclassified,s:unclassified
ASV_2908	0	0	0	0	0	0	8	0	0	0	0	0	0	0	0	0	0	0	p:Proteobacteria,c:Gammaproteobacteria,o:Salinisphaerales,f:Salinisphaeraceae,g:Salinisphaera,s:unclassified
ASV_2909	0	0	0	0	0	0	8	0	0	0	0	0	0	0	0	0	0	0	p:Proteobacteria,c:Alphaproteobacteria,o:Rhizobiales,f:Pleomorphomonadaceae,g:Chthonobacter,s:unclassified_g_Chthonobacter
ASV_291	0	293	0	0	0	0	0	3	0	0	0	0	0	0	0	0	0	0	p:Bacteroidota,c:Bacteroidia,o:Flavobacteriales,f:Weeksellaceae,g:Chryseobacterium,s:unclassified_g_Chryseobacterium
ASV_2910	0	0	0	0	0	0	8	0	0	0	0	0	0	0	0	0	0	0	p:Proteobacteria,c:Gammaproteobacteria,o:Enterobacterales,f:Enterobacteriaceae,g:Klebsiella,s:unclassified_g_Klebsiella
ASV_2911	0	0	0	0	0	0	0	8	0	0	0	0	0	0	0	0	0	0	p:Proteobacteria,c:Gammaproteobacteria,o:unclassified_c_Gammaproteobacteria,f:unclassified
ASV_2912	0	0	0	0	0	0	0	8	0	0	0	0	0	0	0	0	0	0	p:Bacteroidota,c:Bacteroidia,o:Flavobacteriales,f:Crocinitomicaceae,g:Fluviicola,s:unclassified_g_Fluviicola
ASV_2913	0	0	0	0	0	0	0	8	0	0	0	0	0	0	0	0	0	0	p:unclassified,c:unclassified,o:unclassified,f:unclassified,g:unclassified,s:unclassified
ASV_2915	0	0	0	0	0	0	0	8	0	0	0	0	0	0	0	0	0	0	p:Proteobacteria,c:Gammaproteobacteria,o:Burkholderiales,f:Comamonadaceae,g:Ideonella,s:unclassified_g_Ideonella
ASV_2916	0	0	0	0	0	0	0	8	0	0	0	0	0	0	0	0	0	0	p:Firmicutes,c:Bacilli,o:Bacillales,f:unclassified_o_Bacillales,g:unclassified_o_Bacillales,s:unclassified_o_Bacillales
ASV_2917	0	0	0	0	0	0	0	8	0	0	0	0	0	0	0	0	0	0	p:Actinobacteriota,c:Actinobacteria,o:Propionibacteriales,f:Nocardioidaceae,g:Nocardioides,s:unclassified
ASV_2918	0	0	0	0	0	0	0	8	0	0	0	0	0	0	0	0	0	0	p:Proteobacteria,c:Alphaproteobacteria,o:Rhizobiales,f:Rhizobiaceae,g:unclassified_f_Rhizobiaceae,s:unclassified_f_Rhizobiaceae
ASV_2919	0	0	0	0	0	0	0	8	0	0	0	0	0	0	0	0	0	0	p:Proteobacteria,c:Alphaproteobacteria,o:Sphingomonadales,f:Sphingomonadaceae,g:Sphingomonas,s:unclassified_g_Sphingomonas
ASV_292	0	0	0	0	0	0	0	121	0	0	0	174	0	0	0	0	0	0	p:Firmicutes,c:Bacilli,o:Bacillales,f:Bacillaceae,g:Bacillus,s:Bacillus licheniformis
ASV_2920	0	0	0	0	0	0	0	0	8	0	0	0	0	0	0	0	0	0	p:Proteobacteria,c:Alphaproteobacteria,o:unclassified_c_Alphaproteobacteria,f:unclassified_c_Alphaproteobacteria,g:unclassified
ASV_2922	0	0	0	0	0	0	0	0	8	0	0	0	0	0	0	0	0	0	p:Bacteroidota,c:Bacteroidia,o:Chitinophagales,f:Chitinophagaceae,g:unclassified_f_Chitinophagaceae,s:unclassified_f_Chitinophagaceae
ASV_2923	0	0	0	0	0	0	0	0	8	0	0	0	0	0	0	0	0	0	p:Actinobacteriota,c:Actinobacteria,o:Corynebacteriales,f:unclassified,g:unclassified,s:unclassified
ASV_2924	0	0	0	0	0	0	0	0	8	0	0	0	0	0	0	0	0	0	p:Actinobacteriota,c:Actinobacteria,o:Micrococcales,f:Microbacteriaceae,g:unclassified,s:unclassified
ASV_2925	0	0	0	0	0	0	0	0	8	0	0	0	0	0	0	0	0	0	p:unclassified,c:unclassified,o:unclassified,f:unclassified,g:unclassified,s:unclassified
ASV_2926	0	0	0	0	0	0	0	0	8	0	0	0	0	0	0	0	0	0	p:Actinobacteriota,c:Actinobacteria,o:Kineosporiales,f:Kineosporiaceae,g:Kineococcus,s:unclassified_g_Kineococcus
ASV_2927	0	0	0	0	0	0	0	0	8	0	0	0	0	0	0	0	0	0	p:Actinobacteriota,c:Actinobacteria,o:Corynebacteriales,f:Nocardiaceae,g:unclassified,s:unclassified
ASV_2928	0	0	0	0	0	0	0	0	0	7	0	0	0	0	0	0	0	0	p:Proteobacteria,c:Gammaproteobacteria,o:Burkholderiales,f:Comamonadaceae,g:Acidovorax,s:unclassified_g_Acidovorax
ASV_2929	0	0	0	0	0	0	0	0	0	7	0	0	0	0	0	0	0	0	p:Actinobacteriota,c:Coriobacteriia,o:Coriobacteriales,f:Coriobacteriales_Incertae_Sedis,g:Raoultibacter,s:unclassified
ASV_293	0	0	0	0	57	0	69	0	0	0	0	0	9	16	0	0	144	0	p:Actinobacteriota,c:Actinobacteria,o:unclassified,f:unclassified,g:unclassified,s:unclassified
ASV_2931	0	0	0	0	0	0	0	0	0	7	0	0	0	0	0	0	0	0	p:Spirochaetota,c:Spirochaetia,o:Spirochaetales,f:Spirochaetaceae,g:Treponema,s:Treponema_zuelzerae
ASV_2932	0	0	0	0	0	0	0	0	0	7	0	0	0	0	0	0	0	0	p:Firmicutes,c:Clostridia,o:unclassified,f:unclassified,g:unclassified
ASV_2933	0	0	0	0	0	0	0	0	0	7	0	0	0	0	0	0	0	0	p:Proteobacteria,c:Gammaproteobacteria,o:Burkholderiales,f:Hydrogenophilaceae,g:Thiobacillus,s:Thiobacillus thioparus
ASV_2934	0	0	0	0	0	0	0	0	0	7	0	0	0	0	0	0	0	0	p:Desulfobacterota,c:Desulfuromonadia,o:unclassified,f:unclassified,g:unclassified
ASV_2935	0	0	0	0	0	0	0	0	0	7	0	0	0	0	0	0	0	0	p:Firmicutes,c:Bacilli,o:Bacillales,f:Bacillaceae,g:Niallia,s:RIBP_s
ASV_2936	0	0	0	0	0	0	0	0	0	7	0	0	0	0	0	0	0	0	p:Firmicutes,c:Bacilli,o:Lactobacillales,f:unclassified_o_Lactobacillales,g:unclassified_o_Lactobacillales,s:unclassified
ASV_2937	0	0	0	0	0	0	0	0	0	7	0	0	0	0	0	0	0	0	p:Proteobacteria,c:Gammaproteobacteria,o:Enterobacterales,f:Enterobacteriaceae,g:unclassified
ASV_2938	0	0	0	0	0	0	0	0	0	7	0	0	0	0	0	0	0	0	p:Proteobacteria,c:Gammaproteobacteria,o:unclassified_c_Gammaproteobacteria,f:unclassified
ASV_2939	0	0	0	0	0	0	0	0	0	0	7	0	0	0	0	0	0	0	p:Actinobacteriota,c:Actinobacteria,o:Propionibacteriales,f:Nocardioidaceae,g:Nocardioides,s:Nocardioides_plantarum
ASV_294	108	0	0	0	0	0	0	187	0	0	0	0	0	0	0	0	0	0	p:Proteobacteria,c:Alphaproteobacteria,o:Rhizobiales,f:Rhizobiaceae,g:Bartonella,s:Bartonella ancashensis
ASV_2952	0	0	0	0	0	0	0	0	0	0	7	0	0	0	0	0	0	0	p:Firmicutes,c:Bacilli,o:Bacillales,f:Bacillaceae,g:unclassified_f_Bacillaceae,s:unclassified_f_Bacillaceae
ASV_2953	0	0	0	0	0	0	0	0	0	0	7	0	0	0	0	0	0	0	p:Bacteroidota,c:Rhodothermia,o:Balneolales,f:Balneolaceae,g:Aliifodinibius,s:Aliifodinibius roseus
ASV_2954	0	0	0	0	0	0	0	0	0	0	7	0	0	0	0	0	0	0	p:Actinobacteriota,c:Actinobacteria,o:unclassified,f:unclassified,g:unclassified,s:unclassified
ASV_2955	0	0	0	0	0	0	0	0	0	0	7	0	0	0	0	0	0	0	p:Proteobacteria,c:Gammaproteobacteria,o:Enterobacterales,f:Enterobacteriaceae,g:unclassified,s:unclassified
ASV_2956	0	0	0	0	0	0	0	0	0	0	7	0	0	0	0	0	0	0	p:Proteobacteria,c:Alphaproteobacteria,o:Sphingomonadales,f:Sphingomonadaceae,g:Sphingomonas,s:unclassified_g_Sphingomonas
ASV_2957	0	0	0	0	0	0	0	0	0	0	7	0	0	0	0	0	0	0	p:Proteobacteria,c:Alphaproteobacteria,o:Rhodobacterales,f:Rhodobacteraceae,g:Paracoccus,s:unclassified_g_Paracoccus
ASV_2958	0	0	0	0	0	0	0	0	0	0	7	0	0	0	0	0	0	0	p:Actinobacteriota,c:Actinobacteria,o:Propionibacteriales,f:Nocardioidaceae,g:Aeromicrobium,s:unclassified
ASV_2959	0	0	0	0	0	0	0	0	0	0	7	0	0	0	0	0	0	0	p:Proteobacteria,c:Gammaproteobacteria,o:Burkholderiales,f:Burkholderiaceae,g:Burkholderia,s:unclassified
ASV_296	0	0	0	0	0	0	0	0	0	0	0	0	0	0	0	0	288	0	p:unclassified,c:unclassified,o:unclassified,f:unclassified,g:unclassified,s:unclassified
ASV_297	116	101	0	0	0	0	0	71	0	0	0	0	0	0	0	0	0	0	p:Proteobacteria,c:Alphaproteobacteria,o:Rhizobiales,f:Rhizobiaceae,g:Bartonella,s:Bartonella ancashensis
ASV_2971	0	0	0	0	0	0	0	0	0	0	0	7	0	0	0	0	0	0	p:Proteobacteria,c:Gammaproteobacteria,o:Burkholderiales,f:Burkholderiaceae,g:Burkholderia,s:unclassified
ASV_2972	0	0	0	0	0	0	0	0	0	0	0	7	0	0	0	0	0	0	p:Firmicutes,c:Bacilli,o:Bacillales,f:Bacillaceae,g:unclassified_f_Bacillaceae,s:unclassified_f_Bacillaceae
ASV_2973	0	0	0	0	0	0	0	0	0	0	0	7	0	0	0	0	0	0	p:Proteobacteria,c:Gammaproteobacteria,o:Burkholderiales,f:Burkholderiaceae,g:Burkholderia,s:unclassified
ASV_2974	0	0	0	0	0	0	0	0	0	0	0	7	0	0	0	0	0	0	p:Actinobacteriota,c:Actinobacteria,o:Pseudonocardiales,f:Pseudonocardiaceae,g:unclassified,s:unclassified
ASV_2975	0	0	0	0	0	0	0	0	0	0	0	7	0	0	0	0	0	0	p:unclassified,c:unclassified,o:unclassified,f:unclassified,g:unclassified,s:unclassified
ASV_2976	0	0	0	0	0	0	0	0	0	0	0	7	0	0	0	0	0	0	p:Actinobacteriota,c:Actinobacteria,o:Corynebacteriales,f:Corynebacteriaceae,g:Corynebacterium,s:unclassified_g_Corynebacterium
ASV_2977	0	0	0	0	0	0	0	0	0	0	0	7	0	0	0	0	0	0	p:Actinobacteriota,c:Actinobacteria,o:Corynebacteriales,f:unclassified,g:unclassified,s:unclassified
ASV_2979	0	0	0	0	0	0	0	0	0	0	0	0	7	0	0	0	0	0	p:Firmicutes,c:Clostridia,o:Clostridiales,f:Anaerovoracaceae,g:unclassified,s:unclassified
ASV_2981	0	0	0	0	0	0	0	0	0	0	0	0	7	0	0	0	0	0	p:Proteobacteria,c:Gammaproteobacteria,o:Vibrionales,f:Vibrionaceae,g:Photobacterium,s:Photobacterium damselae
ASV_2982	0	0	0	0	0	0	0	0	0	0	0	0	7	0	0	0	0	0	p:Proteobacteria,c:Gammaproteobacteria,o:unclassified_c_Gammaproteobacteria,f:unclassified_c_Gammaproteobacteria,g:unclassified
ASV_2983	0	0	0	0	0	0	0	0	0	0	0	0	7	0	0	0	0	0	p:Patescibacteria,c:Saccharimonadia,o:Saccharimonadales,f:unclassified,g:unclassified,s:unclassified
ASV_2984	0	0	0	0	0	0	0	0	0	0	0	0	7	0	0	0	0	0	p:Proteobacteria,c:Gammaproteobacteria,o:unclassified_c_Gammaproteobacteria,f:unclassified_c_Gammaproteobacteria,g:unclassified
ASV_2985	0	0	0	0	0	0	0	0	0	0	0	0	7	0	0	0	0	0	p:Proteobacteria,c:Gammaproteobacteria,o:Burkholderiales,f:Burkholderiaceae,g:Burkholderia,s:unclassified
ASV_2986	0	0	0	0	0	0	0	0	0	0	0	0	7	0	0	0	0	0	p:Proteobacteria,c:Gammaproteobacteria,o:Diplorickettsiales,f:Diplorickettsiaceae,g:Diplorickettsia,s:Diplorickettsia_massiliensis_20B
ASV_2988	0	0	0	0	0	0	0	0	0	0	0	0	0	7	0	0	0	0	p:Chloroflexi,c:KD4-96,o:unclassified_c_KD4-96,f:unclassified_c_KD4-96,g:unclassified_c_KD4-96,s:unclassified_c_KD4-96
ASV_299	128	57	0	0	0	0	0	101	0	0	0	0	0	0	0	0	0	0	p:Proteobacteria,c:Alphaproteobacteria,o:Rhizobiales,f:Rhizobiaceae,g:Bartonella,s:Bartonella ancashensis
ASV_2991	0	0	0	0	0	0	0	0	0	0	0	0	0	7	0	0	0	0	p:Verrucomicrobiota,c:Chlamydiae,o:Chlamydiales,f:Parachlamydiaceae,g:Metachlamydia,s:Metachlamydia lacustris
ASV_2992	0	0	0	0	0	0	0	0	0	0	0	0	0	7	0	0	0	0	p:Firmicutes,c:Clostridia,o:Clostridiales,f:unclassified_o_Clostridiales,g:Soehngenia,s:Soehngenia_sp._W6
ASV_2993	0	0	0	0	0	0	0	0	0	0	0	0	0	7	0	0	0	0	p:Desulfobacterota,c:Desulfuromonadia,o:Geobacterales,f:Geobacteraceae,g:Geobacter,s:unclassified_g_Geobacter
ASV_2994	0	0	0	0	0	0	0	0	0	0	0	0	0	7	0	0	0	0	p:Proteobacteria,c:Gammaproteobacteria,o:Xanthomonadales,f:Rhodanobacteraceae,g:Dokdonella,s:Dokdonella_immobilis
ASV_2995	0	0	0	0	0	0	0	0	0	0	0	0	0	7	0	0	0	0	p:Desulfobacterota,c:Desulfobacteria,o:Desulfobacterales,f:Desulfobacteraceae,g:unclassified_f_Desulfobacteraceae,s:unclassified
ASV_2996	0	0	0	0	0	0	0	0	0	0	0	0	0	7	0	0	0	0	p:Verrucomicrobiota,c:Chlamydiae,o:Parachlamydiales;EU488135_f;EU488135_g
ASV_2997	0	0	0	0	0	0	0	0	0	0	0	0	0	7	0	0	0	0	p:Firmicutes,c:Bacilli,o:Bacillales,f:Bacillaceae,g:Cytobacillus,s:Cytobacillus spongiae
ASV_2998	0	0	0	0	0	0	0	0	0	0	0	0	0	0	7	0	0	0	p:Firmicutes,c:Bacilli,o:Bacillales,f:unclassified_o_Bacillales,g:unclassified_o_Bacillales,s:unclassified_o_Bacillales
ASV_2999	0	0	0	0	0	0	0	0	0	0	0	0	0	0	7	0	0	0	p:Proteobacteria,c:Alphaproteobacteria,o:Rhizobiales,f:Rhizobiaceae,g:unclassified_f_Rhizobiaceae,s:unclassified_f_Rhizobiaceae
ASV_3	147	12995	15314	17654	794	9828	1220	5019	342	192	10931	18011	1261	630	242	128	14199	4668	p:Proteobacteria,c:Gammaproteobacteria,o:Burkholderiales,f:Burkholderiaceae,g:Burkholderia,s:Burkholderia stabilis
ASV_30	0	76	4	29	120	55	182	29	65	0	1389	874	1340	74	32	54	66	2158	p:Actinobacteriota,c:Actinobacteria,o:Actinomycetia;Mycobacteriales;Hoyosellaceae;Hoyosella,s:Hoyosella rhizosphaerae
ASV_300	0	20	8	0	0	0	0	45	0	0	212	0	0	0	0	0	0	0	p:Proteobacteria,c:Alphaproteobacteria,o:Rhizobiales,f:Rhizobiaceae,g:unclassified_f_Rhizobiaceae,s:unclassified_f_Rhizobiaceae
ASV_3000	0	0	0	0	0	0	0	0	0	0	0	0	0	0	7	0	0	0	p:Proteobacteria,c:Alphaproteobacteria,o:Rhizobiales,f:Rhizobiaceae,g:unclassified_f_Rhizobiaceae,s:unclassified_f_Rhizobiaceae
ASV_3001	0	0	0	0	0	0	0	0	0	0	0	0	0	0	7	0	0	0	p:Desulfobacterota,c:Desulfobulbia,o:Desulfobulbales,f:Desulfocapsaceae,g:Desulfoprunum,s:Desulfobulbus_sp._Tol-SR
ASV_3002	0	0	0	0	0	0	0	0	0	0	0	0	0	0	0	7	0	0	p:Actinobacteriota,c:Actinobacteria,o:Micrococcales,f:Intrasporangiaceae,g:unclassified,s:unclassified
ASV_3003	0	0	0	0	0	0	0	0	0	0	0	0	0	0	0	7	0	0	p:Proteobacteria,c:Alphaproteobacteria,o:Caulobacterales,f:Caulobacteraceae,g:unclassified,s:unclassified
ASV_3004	0	0	0	0	0	0	0	0	3	0	0	0	0	0	0	4	0	0	p:Firmicutes,c:Bacilli,o:Izemoplasmatales,f:Izemoplasmataceae,g:unclassified_f_Izemoplasmataceae,s:unclassified
ASV_3005	0	0	0	0	0	0	0	0	0	0	0	0	0	0	0	7	0	0	p:Desulfobacterota,c:Desulfuromonadia,o:Geobacterales,f:Geobacteraceae,g:Geobacter,s:Geobacter_sp._Ply1
ASV_3006	0	0	0	0	0	0	0	0	0	0	0	0	0	0	0	7	0	0	p:Firmicutes,c:Bacilli,o:Bacillales,f:Bacillaceae,g:Bacillus,s:AB637131_s
ASV_3007	0	0	0	0	0	0	0	0	0	0	0	0	0	0	0	7	0	0	p:Proteobacteria,c:Gammaproteobacteria,o:Enterobacterales,f:Enterobacteriaceae,g:unclassified,s:unclassified
ASV_3008	0	0	0	0	0	0	0	0	0	0	0	0	0	0	0	7	0	0	p:Desulfobacterota,c:Desulfuromonadia,o:unclassified,f:unclassified,g:unclassified
ASV_3009	0	0	0	0	0	0	0	0	0	0	0	0	0	0	0	7	0	0	p:Firmicutes,c:Bacilli,o:unclassified_c_Bacilli,f:unclassified_c_Bacilli,g:unclassified_c_Bacilli,s:unclassified_c_Bacilli
ASV_301	0	0	0	0	0	0	0	0	0	0	0	0	0	284	0	0	0	0	p:Patescibacteria,c:Saccharimonadia,o:Saccharimonadales,f:Saccharimonadaceae,g:unclassified,s:unclassified
ASV_3010	0	0	0	0	0	0	0	0	0	0	0	0	0	0	0	7	0	0	p:Firmicutes,c:Bacilli,o:Lactobacillales,f:Streptococcaceae,g:Lactococcus,s:unclassified_g_Lactococcus
ASV_3011	0	0	0	0	0	0	0	0	0	0	0	0	0	0	0	7	0	0	p:unclassified,c:unclassified,o:unclassified,f:unclassified,g:unclassified,s:unclassified
ASV_302	0	15	90	12	0	97	6	6	0	0	36	9	2	0	0	0	0	8	p:Proteobacteria,c:Gammaproteobacteria,o:Burkholderiales,f:Alcaligenaceae,g:Alcaligenes,s:unclassified_g_Alcaligenes
ASV_3022	0	0	0	0	0	0	0	0	0	0	0	0	0	0	0	0	0	7	p:Actinobacteriota,c:Actinobacteria,o:Propionibacteriales,f:Nocardioidaceae,g:Aeromicrobium,s:unclassified
ASV_3023	0	0	0	0	0	0	0	0	0	0	0	0	0	0	0	0	0	7	p:Proteobacteria,c:Gammaproteobacteria,o:Enterobacterales,f:Enterobacteriaceae,g:Escherichia,s:Shigella flexneri
ASV_3024	0	0	0	0	0	0	0	0	0	0	0	0	0	0	0	0	0	7	p:Firmicutes,c:Bacilli,o:Bacillales,f:Bacillaceae,g:Bacillus,s:Bacillus mycoides
ASV_3029	7	0	0	0	0	0	0	0	0	0	0	0	0	0	0	0	0	0	p:Firmicutes,c:Bacilli,o:Bacillales,f:unclassified_o_Bacillales,g:unclassified_o_Bacillales,s:unclassified_o_Bacillales
ASV_303	0	0	0	0	0	0	0	0	0	0	0	281	0	0	0	0	0	0	p:Actinobacteriota,c:Actinobacteria,o:Micrococcales,f:Micrococcaceae,g:unclassified,s:unclassified
ASV_3030	7	0	0	0	0	0	0	0	0	0	0	0	0	0	0	0	0	0	p:Firmicutes,c:Bacilli,o:Bacillales,f:Bacillaceae,g:unclassified_f_Bacillaceae,s:unclassified_f_Bacillaceae
ASV_3032	0	7	0	0	0	0	0	0	0	0	0	0	0	0	0	0	0	0	p:Proteobacteria,c:Gammaproteobacteria,o:EV818SWSAP88,f:unclassified_o_EV818SWSAP88,g:unclassified
ASV_304	0	0	0	0	0	0	0	0	0	0	0	0	0	161	0	0	0	120	p:Actinobacteriota,c:Actinobacteria,o:Corynebacteriales,f:unclassified,g:unclassified,s:unclassified
ASV_3040	0	7	0	0	0	0	0	0	0	0	0	0	0	0	0	0	0	0	p:Proteobacteria,c:Alphaproteobacteria,o:Rhizobiales,f:Rhizobiaceae,g:unclassified_f_Rhizobiaceae,s:unclassified_f_Rhizobiaceae
ASV_3041	0	3	0	4	0	0	0	0	0	0	0	0	0	0	0	0	0	0	p:Proteobacteria,c:Gammaproteobacteria,o:Xanthomonadales,f:Rhodanobacteraceae,g:Chujaibacter,s:Xanthomonadales_bacterium
ASV_3042	0	7	0	0	0	0	0	0	0	0	0	0	0	0	0	0	0	0	p:Actinobacteriota,c:Actinobacteria,o:Micrococcales,f:unclassified,g:unclassified,s:unclassified
ASV_3043	0	7	0	0	0	0	0	0	0	0	0	0	0	0	0	0	0	0	p:Firmicutes,c:Bacilli,o:Lactobacillales,f:Streptococcaceae,g:Streptococcus,s:Streptococcus gallolyticus
ASV_3044	0	7	0	0	0	0	0	0	0	0	0	0	0	0	0	0	0	0	p:Proteobacteria,c:Alphaproteobacteria,o:Rhizobiales,f:Rhizobiaceae,g:Bartonella,s:Bartonella ancashensis
ASV_3045	0	7	0	0	0	0	0	0	0	0	0	0	0	0	0	0	0	0	p:Actinobacteriota,c:Actinobacteria,o:Corynebacteriales,f:unclassified,g:unclassified,s:unclassified
ASV_3046	0	7	0	0	0	0	0	0	0	0	0	0	0	0	0	0	0	0	p:Proteobacteria,c:Gammaproteobacteria,o:Burkholderiales,f:Burkholderiaceae,g:Burkholderia,s:unclassified
ASV_3056	0	0	7	0	0	0	0	0	0	0	0	0	0	0	0	0	0	0	p:Proteobacteria,c:Alphaproteobacteria,o:Rhizobiales,f:Rhizobiaceae,g:unclassified_f_Rhizobiaceae,s:unclassified_f_Rhizobiaceae
ASV_3057	0	0	2	5	0	0	0	0	0	0	0	0	0	0	0	0	0	0	p:Proteobacteria,c:Gammaproteobacteria,o:unclassified_c_Gammaproteobacteria,f:unclassified_c_Gammaproteobacteria,g:unclassified
ASV_3059	0	0	7	0	0	0	0	0	0	0	0	0	0	0	0	0	0	0	p:Proteobacteria,c:Gammaproteobacteria,o:Xanthomonadales,f:Xanthomonadaceae,g:Stenotrophomonas,s:unclassified
ASV_306	0	0	99	42	0	0	0	140	0	0	0	0	0	0	0	0	0	0	p:Proteobacteria,c:Gammaproteobacteria,o:Pasteurellales,f:Pasteurellaceae,g:unclassified_f_Pasteurellaceae,s:unclassified
ASV_3060	0	0	7	0	0	0	0	0	0	0	0	0	0	0	0	0	0	0	p:Actinobacteriota,c:Actinobacteria,o:Micrococcales,f:unclassified,g:unclassified,s:unclassified
ASV_3061	0	0	7	0	0	0	0	0	0	0	0	0	0	0	0	0	0	0	p:Proteobacteria,c:Gammaproteobacteria,o:Burkholderiales,f:Alcaligenaceae,g:Alcaligenes,s:unclassified_g_Alcaligenes
ASV_3067	0	0	0	7	0	0	0	0	0	0	0	0	0	0	0	0	0	0	p:Proteobacteria,c:Alphaproteobacteria,o:Rhizobiales,f:unclassified,g:unclassified,s:unclassified
ASV_3068	0	0	0	7	0	0	0	0	0	0	0	0	0	0	0	0	0	0	p:Proteobacteria,c:Alphaproteobacteria,o:Rhizobiales,f:Rhizobiaceae,g:Neorhizobium,s:unclassified
ASV_3069	0	0	0	7	0	0	0	0	0	0	0	0	0	0	0	0	0	0	p:Proteobacteria,c:Gammaproteobacteria,o:unclassified_c_Gammaproteobacteria,f:unclassified_c_Gammaproteobacteria,g:unclassified
ASV_307	0	4	66	0	0	0	0	0	8	0	0	202	0	0	0	0	0	0	p:Proteobacteria,c:Alphaproteobacteria,o:Caulobacterales,f:Caulobacteraceae,g:Brevundimonas,s:unclassified
ASV_3070	0	0	0	7	0	0	0	0	0	0	0	0	0	0	0	0	0	0	p:unclassified,c:unclassified,o:unclassified,f:unclassified,g:unclassified,s:unclassified
ASV_3071	0	0	0	7	0	0	0	0	0	0	0	0	0	0	0	0	0	0	p:Proteobacteria,c:Gammaproteobacteria,o:Enterobacterales,f:Yersiniaceae,g:Serratia,s:Serratia nematodiphila
ASV_3076	0	0	0	0	7	0	0	0	0	0	0	0	0	0	0	0	0	0	p:Desulfobacterota,c:Desulfobacteria,o:Desulfobacterales,f:Desulfobacteraceae,g:unclassified
ASV_3077	0	0	0	0	7	0	0	0	0	0	0	0	0	0	0	0	0	0	p:Desulfobacterota,c:Desulfobulbia,o:Desulfobulbales,f:Desulfocapsaceae,g:Desulfobacterium,s:Desulfobulbaceae_bacterium
ASV_3078	0	0	0	0	7	0	0	0	0	0	0	0	0	0	0	0	0	0	p:Proteobacteria,c:Alphaproteobacteria,o:Rhizobiales,f:Beijerinckiaceae,g:Methylobacterium,s:unclassified
ASV_3079	0	0	0	0	7	0	0	0	0	0	0	0	0	0	0	0	0	0	p:Firmicutes,c:Bacilli,o:Lactobacillales,f:Streptococcaceae,g:Lactococcus,s:unclassified_g_Lactococcus
ASV_308	0	12	0	0	64	0	32	0	63	8	0	4	8	39	0	14	0	35	p:Proteobacteria,c:Gammaproteobacteria,o:Diplorickettsiales,f:Diplorickettsiaceae,g:Rickettsiella,s:Rickettsiella grylli
ASV_3080	0	0	0	0	7	0	0	0	0	0	0	0	0	0	0	0	0	0	p:Actinobacteriota,c:Actinobacteria,o:Frankiales,f:Nakamurellaceae,g:Nakamurella,s:unclassified_g_Nakamurella
ASV_3081	0	0	0	0	7	0	0	0	0	0	0	0	0	0	0	0	0	0	p:Bacteroidota,c:Bacteroidia,o:Bacteroidales,f:Tannerellaceae,g:Parabacteroides,s:unclassified_g_Parabacteroides
ASV_3082	0	0	0	0	7	0	0	0	0	0	0	0	0	0	0	0	0	0	p:Proteobacteria,c:Gammaproteobacteria,o:unclassified_c_Gammaproteobacteria,f:unclassified
ASV_3084	0	0	0	0	0	7	0	0	0	0	0	0	0	0	0	0	0	0	p:Actinobacteriota,c:Actinobacteria,o:Kineosporiales,f:Kineosporiaceae,g:Quadrisphaera,s:Kineosporiaceae_bacterium_G3A1
ASV_3085	0	0	0	0	0	7	0	0	0	0	0	0	0	0	0	0	0	0	p:Actinobacteriota,c:Actinobacteria,o:Corynebacteriales,f:Nocardiaceae,g:Rhodococcus,s:unclassified_g_Rhodococcus
ASV_3086	0	0	0	0	0	7	0	0	0	0	0	0	0	0	0	0	0	0	p:Proteobacteria,c:Gammaproteobacteria,o:Enterobacterales,f:Enterobacteriaceae,g:Enterobacteriaceae,s:Enterobacteriaceae
ASV_3087	0	0	0	0	0	7	0	0	0	0	0	0	0	0	0	0	0	0	p:Proteobacteria,c:Gammaproteobacteria,o:Burkholderiales,f:Burkholderiaceae,g:Burkholderia,s:unclassified
ASV_3088	0	0	0	0	0	0	7	0	0	0	0	0	0	0	0	0	0	0	p:Proteobacteria,c:Gammaproteobacteria,o:Burkholderiales,f:Burkholderiaceae,g:Burkholderia,s:unclassified
ASV_3089	0	0	0	0	0	0	7	0	0	0	0	0	0	0	0	0	0	0	p:Proteobacteria,c:Gammaproteobacteria,o:Oceanospirillales,f:Alcanivoracaceae1,g:Alcanivorax,s:unclassified
ASV_3090	0	0	0	0	0	0	7	0	0	0	0	0	0	0	0	0	0	0	p:Proteobacteria,c:Alphaproteobacteria,o:Rhizobiales,f:Rhizobiaceae,g:unclassified_f_Rhizobiaceae,s:unclassified_f_Rhizobiaceae
ASV_3091	0	0	0	0	0	0	7	0	0	0	0	0	0	0	0	0	0	0	p:Actinobacteriota,c:Actinobacteria,o:Corynebacteriales,f:Nocardiaceae,g:unclassified,s:unclassified
ASV_3092	0	0	0	0	0	0	7	0	0	0	0	0	0	0	0	0	0	0	p:Proteobacteria,c:Gammaproteobacteria,o:Salinisphaerales,f:Salinisphaeraceae,g:Salinisphaera,s:Salinisphaera_sp.
ASV_3093	0	0	0	0	0	0	7	0	0	0	0	0	0	0	0	0	0	0	p:Actinobacteriota,c:Actinobacteria,o:unclassified,f:unclassified,g:unclassified,s:unclassified
ASV_3094	0	0	0	0	0	0	7	0	0	0	0	0	0	0	0	0	0	0	p:Bacteroidota,c:Rhodothermia,o:Balneolales,f:Balneolaceae,g:Aliifodinibius,s:unclassified_g_Aliifodinibius
ASV_3095	0	0	0	0	0	0	7	0	0	0	0	0	0	0	0	0	0	0	p:Firmicutes,c:unclassified,o:unclassified,f:unclassified,g:unclassified,s:unclassified
ASV_3096	0	0	0	0	0	0	7	0	0	0	0	0	0	0	0	0	0	0	p:Firmicutes,c:Bacilli,o:Bacillales,f:Bacillaceae,g:unclassified_f_Bacillaceae,s:unclassified_f_Bacillaceae
ASV_3097	0	0	0	0	0	0	7	0	0	0	0	0	0	0	0	0	0	0	p:Proteobacteria,c:Alphaproteobacteria,o:Rhizobiales,f:Beijerinckiaceae,g:Methylobacterium,s:unclassified
ASV_3098	0	0	0	0	0	0	7	0	0	0	0	0	0	0	0	0	0	0	p:Actinobacteriota,c:Actinobacteria,o:Propionibacteriales,f:Nocardioidaceae,g:Nocardioides,s:unclassified
ASV_3099	0	0	0	0	0	0	7	0	0	0	0	0	0	0	0	0	0	0	p:Proteobacteria,c:Alphaproteobacteria,o:Rhizobiales,f:Bartonellaceae,g:Bartonella,s:Bartonella schoenbuchensis
ASV_31	0	12	0	262	2531	114	2198	27	67	11	75	0	150	460	287	31	175	117	p:Firmicutes,c:Bacilli,o:Bacillales,f:Sporolactobacillaceae;Scopulibacillus,s:EF636829_s
ASV_310	0	0	0	0	0	0	0	0	0	0	0	0	0	0	0	11	266	0	p:Proteobacteria,c:Alphaproteobacteria,o:Rhodobacterales,f:Rhodobacteraceae,g:unclassified,s:unclassified
ASV_3100	0	0	0	0	0	0	7	0	0	0	0	0	0	0	0	0	0	0	p:Firmicutes,c:Tissierellia;Tissierellales;Gottschalkiaceae;Gottschalkia,s:JN429431_s
ASV_3105	0	0	0	0	0	0	0	7	0	0	0	0	0	0	0	0	0	0	p:Proteobacteria,c:Clostridia;Clostridiales;Clostridiaceae;Clostridium,s:Clostridium tarantellae
ASV_3106	0	0	0	0	0	0	0	7	0	0	0	0	0	0	0	0	0	0	p:Proteobacteria,c:Alphaproteobacteria,o:Rhizobiales,f:Rhizobiaceae,g:Bartonella,s:Bartonella ancashensis
ASV_3107	0	0	0	0	0	0	0	7	0	0	0	0	0	0	0	0	0	0	p:Firmicutes,c:Clostridia,o:Clostridiales,f:Clostridiaceae,g:Clostridium,s:unclassified
ASV_3108	0	0	0	0	0	0	0	7	0	0	0	0	0	0	0	0	0	0	p:Proteobacteria,c:Gammaproteobacteria,o:Burkholderiales,f:Burkholderiaceae,g:Burkholderia,s:unclassified
ASV_3109	0	0	0	0	0	0	0	7	0	0	0	0	0	0	0	0	0	0	p:Actinobacteriota,c:Actinobacteria,o:Corynebacteriales,f:unclassified,g:unclassified,s:unclassified
ASV_311	0	5	0	0	153	0	103	7	0	0	7	0	0	0	0	0	0	0	p:Proteobacteria,c:Gammaproteobacteria,o:Burkholderiales,f:Comamonadaceae,g:Comamonas,s:unclassified_g_Comamonas
ASV_3112	0	0	0	0	0	0	0	0	7	0	0	0	0	0	0	0	0	0	p:Proteobacteria,c:Alphaproteobacteria,o:Rhizobiales,f:Devosiaceae,g:Devosia,s:unclassified_g_Devosia
ASV_3113	0	0	0	0	0	0	0	0	7	0	0	0	0	0	0	0	0	0	p:Proteobacteria,c:Alphaproteobacteria,o:unclassified_c_Alphaproteobacteria,f:unclassified_c_Alphaproteobacteria,g:unclassified
ASV_3114	0	0	0	0	0	0	0	0	7	0	0	0	0	0	0	0	0	0	p:Firmicutes,c:Clostridia,o:Clostridiales,f:Sedimentibacteraceae,g:Sedimentibacter,s:unclassified
ASV_3118	0	0	0	0	0	0	0	0	7	0	0	0	0	0	0	0	0	0	p:Desulfobacterota,c:Desulfobacteria,o:Desulfobacterales,f:Desulfobacteraceae,g:unclassified_f_Desulfobacteraceae,s:unclassified
ASV_3119	0	0	0	0	0	0	0	0	7	0	0	0	0	0	0	0	0	0	p:Firmicutes,c:Bacilli,o:Lactobacillales,f:Lactobacillaceae,g:AB284946_g
ASV_312	0	0	0	0	38	0	31	0	0	0	0	0	14	12	0	0	180	0	p:Proteobacteria,c:Gammaproteobacteria,o:Salinisphaerales,f:Salinisphaeraceae,g:Salinisphaera,s:unclassified
ASV_3120	0	0	0	0	0	0	0	0	7	0	0	0	0	0	0	0	0	0	p:Firmicutes,c:Clostridia,o:Clostridiales,f:Peptostreptococcaceae,g:Romboutsia,s:unclassified_g_Romboutsia
ASV_3121	0	0	0	0	0	0	0	0	7	0	0	0	0	0	0	0	0	0	p:Actinobacteriota,c:Actinobacteria,o:Micrococcales,f:Microbacteriaceae,g:Leifsonia,s:unclassified_g_Leifsonia
ASV_3122	0	0	0	0	0	0	0	0	7	0	0	0	0	0	0	0	0	0	p:Proteobacteria,c:Alphaproteobacteria,o:Rhizobiales,f:Rhizobiaceae,g:unclassified_f_Rhizobiaceae,s:unclassified_f_Rhizobiaceae
ASV_3123	0	0	0	0	0	0	0	0	7	0	0	0	0	0	0	0	0	0	p:Planctomycetota,c:Phycisphaerae,o:Phycisphaerales,f:Phycisphaeraceae,g:unclassified_f_Phycisphaeraceae,s:unclassified
ASV_3124	0	0	0	0	0	0	0	0	7	0	0	0	0	0	0	0	0	0	p:Firmicutes,c:Bacilli,o:unclassified_c_Bacilli,f:unclassified_c_Bacilli,g:unclassified_c_Bacilli,s:unclassified_c_Bacilli
ASV_3125	0	0	0	0	0	0	0	0	7	0	0	0	0	0	0	0	0	0	p:Actinobacteriota,c:Actinobacteria,o:unclassified,f:unclassified,g:unclassified,s:unclassified
ASV_3127	0	0	0	0	0	0	0	0	0	6	0	0	0	0	0	0	0	0	p:Firmicutes,c:Clostridia,o:Clostridiales,f:Anaerovoracaceae,g:unclassified,s:unclassified
ASV_3128	0	0	0	0	0	0	0	0	0	6	0	0	0	0	0	0	0	0	p:Desulfobacterota,c:Desulfuromonadia,o:MA-28-I98C,f:unclassified,g:unclassified,s:unclassified
ASV_313	91	0	0	0	0	0	0	184	0	0	0	0	0	0	0	0	0	0	p:Proteobacteria,c:Alphaproteobacteria,o:Rhizobiales,f:Rhizobiaceae,g:Bartonella,s:Bartonella ancashensis
ASV_3130	0	0	0	0	0	0	0	0	0	6	0	0	0	0	0	0	0	0	p:Desulfobacterota,c:Desulfovibrionia,o:Desulfovibrionales,f:Desulfovibrionaceae,g:Desulfovibrio,s:JN680668_s
ASV_3131	0	0	0	0	0	0	0	0	0	6	0	0	0	0	0	0	0	0	p:Proteobacteria,c:Gammaproteobacteria,o:Pseudomonadales,f:Pseudomonadaceae,g:Stutzerimonas,s:Stutzerimonas balearica
ASV_3132	0	0	0	0	0	0	0	0	0	6	0	0	0	0	0	0	0	0	p:Proteobacteria,c:Alphaproteobacteria,o:Sphingomonadales,f:Sphingomonadaceae,g:Novosphingobium,s:unclassified
ASV_3133	0	0	0	0	0	0	0	0	0	6	0	0	0	0	0	0	0	0	p:Proteobacteria,c:Gammaproteobacteria,o:Burkholderiales,f:Rhodocyclaceae,g:unclassified_f_Rhodocyclaceae,s:unclassified
ASV_3134	0	0	0	0	0	0	0	0	0	6	0	0	0	0	0	0	0	0	p:Actinobacteriota,c:Actinobacteria,o:Propionibacteriales,f:Nocardioidaceae,g:Aeromicrobium,s:unclassified
ASV_3135	0	0	0	0	0	0	0	0	0	6	0	0	0	0	0	0	0	0	p:Proteobacteria,c:Gammaproteobacteria,o:Enterobacterales,f:Enterobacteriaceae,g:unclassified
ASV_3141	0	0	0	0	0	0	0	0	0	0	6	0	0	0	0	0	0	0	p:Firmicutes,c:Clostridia,o:Lachnospirales,f:Lachnospiraceae,g:unclassified,s:unclassified
ASV_3145	0	0	0	0	0	0	0	0	0	0	6	0	0	0	0	0	0	0	p:Proteobacteria,c:Gammaproteobacteria,o:Burkholderiales,f:Alcaligenaceae,g:Achromobacter,s:unclassified
ASV_3146	0	0	0	0	0	0	0	0	0	0	6	0	0	0	0	0	0	0	p:Firmicutes,c:Bacilli,o:Bacillales,f:Planococcaceae,g:unclassified_f_Planococcaceae,s:unclassified_f_Planococcaceae
ASV_3147	0	0	0	0	0	0	0	0	0	0	6	0	0	0	0	0	0	0	p:Actinobacteriota,c:Actinobacteria,o:Corynebacteriales,f:unclassified,g:unclassified,s:unclassified
ASV_3148	0	0	0	0	0	0	0	0	0	0	6	0	0	0	0	0	0	0	p:Proteobacteria,c:Gammaproteobacteria,o:Pseudomonadales,f:Moraxellaceae,g:Acinetobacter,s:Acinetobacter proteolyticus
ASV_3149	0	0	0	0	0	0	0	0	0	0	6	0	0	0	0	0	0	0	p:Proteobacteria,c:Alphaproteobacteria,o:Rhizobiales,f:Rhizobiaceae,g:unclassified_f_Rhizobiaceae,s:unclassified_f_Rhizobiaceae
ASV_315	0	0	0	0	0	0	0	76	0	0	0	197	0	0	0	0	0	0	p:Firmicutes,c:Bacilli,o:Bacillales,f:Bacillaceae,g:Bacillus,s:Bacillus pumilus
ASV_3150	0	0	0	0	0	0	0	0	0	0	6	0	0	0	0	0	0	0	p:Actinobacteriota,c:Actinobacteria,o:Corynebacteriales,f:unclassified,g:unclassified,s:unclassified
ASV_3151	0	0	0	0	0	0	0	0	0	0	6	0	0	0	0	0	0	0	p:Actinobacteriota,c:Actinobacteria,o:Micrococcales,f:Microbacteriaceae,g:unclassified,s:unclassified
ASV_3152	0	0	0	0	0	0	0	0	0	0	6	0	0	0	0	0	0	0	p:Proteobacteria,c:Gammaproteobacteria,o:Enterobacterales,f:Yersiniaceae,g:Serratia,s:Serratia nematodiphila
ASV_3153	0	0	0	0	0	0	0	0	0	0	6	0	0	0	0	0	0	0	p:Proteobacteria,c:Gammaproteobacteria,o:Burkholderiales,f:Burkholderiaceae,g:Burkholderia,s:unclassified
ASV_3154	0	0	0	0	0	0	0	0	0	0	6	0	0	0	0	0	0	0	p:Actinobacteriota,c:Actinobacteria,o:Propionibacteriales,f:Nocardioidaceae,g:Nocardioides,s:unclassified
ASV_3155	0	0	0	0	0	0	0	0	0	0	6	0	0	0	0	0	0	0	p:Proteobacteria,c:Alphaproteobacteria,o:Rhizobiales,f:Beijerinckiaceae,g:Methylobacterium,s:Methylobacterium_sp._17Sr1-1
ASV_3156	0	0	0	0	0	0	0	0	0	0	6	0	0	0	0	0	0	0	p:Actinobacteriota,c:Actinobacteria,o:unclassified,f:unclassified,g:unclassified,s:unclassified
ASV_3157	0	0	0	0	0	0	0	0	0	0	6	0	0	0	0	0	0	0	p:Proteobacteria,c:Gammaproteobacteria,o:Burkholderiales,f:Burkholderiaceae,g:Burkholderia,s:unclassified
ASV_3158	0	0	0	0	0	0	0	0	0	0	6	0	0	0	0	0	0	0	p:Proteobacteria,c:Gammaproteobacteria,o:Burkholderiales,f:Burkholderiaceae,g:Burkholderia,s:unclassified
ASV_3159	0	0	0	0	0	0	0	0	0	0	6	0	0	0	0	0	0	0	p:Actinobacteriota,c:Actinobacteria,o:unclassified,f:unclassified,g:unclassified,s:unclassified
ASV_316	0	41	0	196	0	0	0	23	13	0	0	0	0	0	0	0	0	0	p:Proteobacteria,c:Alphaproteobacteria,o:Rhizobiales,f:Beijerinckiaceae,g:Methylobacterium,s:unclassified
ASV_3160	0	0	0	0	0	0	0	0	0	0	6	0	0	0	0	0	0	0	p:Proteobacteria,c:Gammaproteobacteria,o:Vibrionales,f:Vibrionaceae,g:Vibrio,s:Vibrio kanaloae
ASV_3161	0	0	0	0	0	0	0	0	0	0	6	0	0	0	0	0	0	0	p:Actinobacteriota,c:Actinobacteria,o:unclassified,f:unclassified,g:unclassified,s:unclassified
ASV_3162	0	0	0	0	0	0	0	0	0	0	6	0	0	0	0	0	0	0	p:Actinobacteriota,c:Actinobacteria,o:Corynebacteriales,f:unclassified,g:unclassified,s:unclassified
ASV_3163	0	0	0	0	0	0	0	0	0	0	6	0	0	0	0	0	0	0	p:Proteobacteria,c:Gammaproteobacteria,o:Enterobacterales,f:Enterobacteriaceae,g:unclassified,s:unclassified
ASV_3164	0	0	0	0	0	0	0	0	0	0	6	0	0	0	0	0	0	0	p:Actinobacteriota,c:Actinobacteria,o:Corynebacteriales,f:Nocardiaceae,g:Aldersonia,s:Aldersonia kunmingensis
ASV_317	0	0	0	0	23	0	20	0	0	0	0	228	0	0	0	0	0	0	p:Actinobacteriota,c:Actinobacteria,o:Corynebacteriales,f:Corynebacteriaceae,g:Corynebacterium,s:unclassified
ASV_3170	0	0	0	0	0	0	0	0	0	0	0	6	0	0	0	0	0	0	p:unclassified,c:unclassified,o:unclassified,f:unclassified,g:unclassified,s:unclassified
ASV_3171	0	0	0	0	0	0	0	0	0	0	0	6	0	0	0	0	0	0	p:Firmicutes,c:Bacilli,o:Bacillales,f:unclassified_o_Bacillales,g:unclassified_o_Bacillales,s:unclassified_o_Bacillales
ASV_3172	0	0	0	0	0	0	0	0	0	0	0	6	0	0	0	0	0	0	p:unclassified,c:unclassified,o:unclassified,f:unclassified,g:unclassified,s:unclassified
ASV_3173	0	0	0	0	0	0	0	0	0	0	0	6	0	0	0	0	0	0	p:Actinobacteriota,c:Actinobacteria,o:unclassified,f:unclassified,g:unclassified,s:unclassified
ASV_3174	0	0	0	0	0	0	0	0	0	0	0	6	0	0	0	0	0	0	p:Actinobacteriota,c:Actinobacteria,o:Micrococcales,f:unclassified,g:unclassified,s:unclassified
ASV_3178	0	0	0	0	0	0	0	0	0	0	0	0	6	0	0	0	0	0	p:Planctomycetota,c:unclassified_p_Planctomycetota,o:unclassified_p_Planctomycetota,f:unclassified
ASV_3179	0	0	0	0	0	0	0	0	0	0	0	0	6	0	0	0	0	0	p:Actinobacteriota,c:Actinobacteria,o:Corynebacteriales,f:unclassified,g:unclassified,s:unclassified
ASV_318	0	0	0	0	108	0	95	0	0	0	0	0	0	0	0	17	0	51	p:Firmicutes,c:Bacilli,o:Bacillales,f:Bacillaceae,g:unclassified_f_Bacillaceae,s:unclassified_f_Bacillaceae
ASV_3180	0	0	0	0	0	0	0	0	0	0	0	0	6	0	0	0	0	0	p:Proteobacteria,c:Gammaproteobacteria,o:Xanthomonadales,f:Rhodanobacteraceae,g:unclassified
ASV_3181	0	0	0	0	0	0	0	0	0	0	0	0	6	0	0	0	0	0	p:Proteobacteria,c:Gammaproteobacteria,o:Enterobacterales,f:Yersiniaceae,g:Serratia,s:Serratia ureilytica
ASV_3182	0	0	0	0	0	0	0	0	0	0	0	0	6	0	0	0	0	0	p:Firmicutes,c:Bacilli,o:Bacillales,f:Bacillaceae,g:unclassified_f_Bacillaceae,s:unclassified_f_Bacillaceae
ASV_3183	0	0	0	0	0	0	0	0	0	0	0	0	6	0	0	0	0	0	p:Firmicutes,c:Bacilli,o:Lactobacillales,f:unclassified_o_Lactobacillales,g:unclassified_o_Lactobacillales,s:unclassified
ASV_3184	0	0	0	0	0	0	0	0	0	0	0	0	6	0	0	0	0	0	p:Proteobacteria,c:Gammaproteobacteria,o:Xanthomonadales,f:Rhodanobacteraceae,g:unclassified
ASV_3185	0	0	0	0	0	0	0	0	0	0	0	0	6	0	0	0	0	0	p:Proteobacteria,c:Alphaproteobacteria,o:Acetobacterales,f:Acetobacteraceae,g:Roseomonas,s:unclassified_g_Roseomonas
ASV_3186	0	0	0	0	0	0	0	0	0	0	0	0	6	0	0	0	0	0	p:Actinobacteriota,c:Actinobacteria,o:unclassified,f:unclassified,g:unclassified,s:unclassified
ASV_3187	0	0	0	0	0	0	0	0	0	0	0	0	6	0	0	0	0	0	p:Actinobacteriota,c:Actinobacteria,o:Micrococcales,f:Dermacoccaceae,g:Yimella,s:Dermacoccus_sp._BSi20643
ASV_3188	0	0	0	0	0	0	0	0	0	0	0	0	6	0	0	0	0	0	p:Firmicutes,c:Bacilli,o:Bacillales,f:Bacillaceae,g:Bacillus,s:Bacillus altitudinis
ASV_3190	0	0	0	0	0	0	0	0	0	0	0	0	0	6	0	0	0	0	p:Planctomycetota,c:Phycisphaerae,o:Phycisphaerales,f:Phycisphaeraceae,g:SM1A02,s:iron-reducing_bacterium
ASV_3191	0	0	0	0	0	0	0	0	0	0	0	0	0	6	0	0	0	0	p:Chloroflexi,c:Anaerolineae,o:SBR1031,f:unclassified_o_SBR1031,g:unclassified_o_SBR1031,s:unclassified_o_SBR1031
ASV_3192	0	0	0	0	0	0	0	0	0	0	0	0	0	6	0	0	0	0	p:MBNT15,c:unclassified_p_MBNT15,o:unclassified_p_MBNT15,f:unclassified_p_MBNT15,g:unclassified
ASV_3193	0	0	0	0	0	0	0	0	0	0	0	0	0	6	0	0	0	0	p:Planctomycetota,c:Phycisphaerae,o:Phycisphaerales,f:Phycisphaeraceae,g:unclassified_f_Phycisphaeraceae,s:unclassified
ASV_3194	0	0	0	0	0	0	0	0	0	0	0	0	0	6	0	0	0	0	p:Chloroflexi,c:Anaerolineae,o:1-20,f:unclassified_o_1-20,g:unclassified_o_1-20,s:unclassified_o_1-20
ASV_3196	0	0	0	0	0	0	0	0	0	0	0	0	0	6	0	0	0	0	p:Desulfobacterota,c:Desulfobacteria,o:Desulfobacterales,f:Desulfobacteraceae,g:unclassified_f_Desulfobacteraceae,s:unclassified
ASV_3198	0	0	0	0	0	0	0	0	0	0	0	0	0	6	0	0	0	0	p:Planctomycetota,c:OM190,o:unclassified_c_OM190,f:unclassified_c_OM190,g:unclassified_c_OM190,s:unclassified_c_OM190
ASV_32	0	290	24	29	238	201	275	18	317	0	169	895	551	621	457	115	1047	609	p:Actinobacteriota,c:Actinobacteria,o:Micrococcales,f:Microbacteriaceae,g:Microcella,s:Microcella putealis
ASV_320	0	0	0	0	0	0	0	0	13	0	27	0	0	0	0	0	229	0	p:Proteobacteria,c:Gammaproteobacteria,o:Burkholderiales,f:Comamonadaceae,g:Pelomonas,s:unclassified_g_Pelomonas
ASV_3200	0	0	0	0	0	0	0	0	0	0	0	0	0	6	0	0	0	0	p:Actinobacteriota,c:Actinobacteria,o:Pseudonocardiales,f:Pseudonocardiaceae,g:Pseudonocardia,s:unclassified_g_Pseudonocardia
ASV_3201	0	0	0	0	0	0	0	0	0	0	0	0	0	6	0	0	0	0	p:Actinobacteriota,c:Actinobacteria,o:Corynebacteriales,f:Corynebacteriaceae,g:Corynebacterium,s:unclassified_g_Corynebacterium
ASV_3202	0	0	0	0	0	0	0	0	0	0	0	0	0	6	0	0	0	0	p:Bacteroidota,c:Rhodothermia,o:Balneolales,f:Balneolaceae,g:unclassified_f_Balneolaceae,s:unclassified_f_Balneolaceae
ASV_3203	0	0	0	0	0	0	0	0	0	0	0	0	0	6	0	0	0	0	p:Actinobacteriota,c:Actinobacteria,o:Micrococcales,f:Microbacteriaceae,g:unclassified,s:unclassified
ASV_3204	0	0	0	0	0	0	0	0	0	0	0	0	0	6	0	0	0	0	p:Firmicutes,c:Bacilli,o:Bacillales,f:unclassified_o_Bacillales,g:unclassified_o_Bacillales,s:unclassified_o_Bacillales
ASV_3205	0	0	0	0	0	0	0	0	0	0	0	0	0	6	0	0	0	0	p:Actinobacteriota,c:Actinobacteria,o:Micrococcales,f:unclassified,g:unclassified,s:unclassified
ASV_3206	0	0	0	0	0	0	0	0	0	0	0	0	0	6	0	0	0	0	p:Proteobacteria,c:Gammaproteobacteria,o:Burkholderiales,f:Comamonadaceae,g:unclassified,s:unclassified
ASV_3207	0	0	0	0	0	0	0	0	0	0	0	0	0	6	0	0	0	0	p:Desulfobacterota,c:Desulfobulbia,o:Desulfobulbales,f:Desulfocapsaceae,g:Desulfobacterium,s:Desulfobulbaceae_bacterium
ASV_3208	0	0	0	0	0	0	0	0	0	0	0	0	0	6	0	0	0	0	p:Desulfobacterota,c:Desulfuromonadia,o:Geobacterales,f:unclassified_o_Geobacterales,g:unclassified
ASV_3209	0	0	0	0	0	0	0	0	0	0	0	0	0	6	0	0	0	0	p:Firmicutes,c:Bacilli,o:unclassified_c_Bacilli,f:unclassified_c_Bacilli,g:unclassified_c_Bacilli,s:unclassified_c_Bacilli
ASV_3210	0	0	0	0	0	0	0	0	0	0	0	0	0	6	0	0	0	0	p:Actinobacteriota,c:Actinobacteria,o:unclassified,f:unclassified,g:unclassified,s:unclassified
ASV_3213	0	0	0	0	0	0	0	0	0	0	0	0	0	0	6	0	0	0	p:Firmicutes,c:Bacilli,o:Bacillales,f:unclassified_o_Bacillales,g:unclassified_o_Bacillales,s:unclassified_o_Bacillales
ASV_3214	0	0	0	0	0	0	0	0	0	0	0	0	0	0	6	0	0	0	p:Desulfobacterota,c:Desulfuromonadia,o:Geobacterales,f:Geobacteraceae,g:Geobacter,s:unclassified_g_Geobacter
ASV_3215	0	0	0	0	0	0	0	0	0	0	0	0	0	0	6	0	0	0	p:Firmicutes,c:Clostridia,o:Clostridiales,f:Peptostreptococcaceae,g:Paeniclostridium,s:Clostridium_baratii
ASV_3216	0	0	0	0	0	0	0	0	0	0	0	0	0	0	6	0	0	0	p:Actinobacteriota,c:Actinobacteria,o:Propionibacteriales,f:Nocardioidaceae,g:unclassified,s:unclassified
ASV_3218	0	0	0	0	0	0	0	0	0	0	0	0	0	0	0	6	0	0	p:Bacteroidota,c:Bacteroidia,o:Bacteroidales,f:Bacteroidetes_vadinHA17,g:unclassified,s:unclassified
ASV_3219	0	0	0	0	0	0	0	0	0	0	0	0	0	0	0	6	0	0	p:Firmicutes,c:Bacilli,o:Staphylococcales,f:Staphylococcaceae,g:Mammaliicoccus,s:Mammaliicoccus lentus
ASV_322	6	0	0	0	2	0	0	67	4	0	0	0	0	0	0	189	0	0	p:Fusobacteriota,c:Fusobacteriia,o:Fusobacteriales,f:Fusobacteriaceae,g:Cetobacterium,s:Cetobacterium_somerae
ASV_3220	0	0	0	0	0	0	0	0	0	0	0	0	0	0	0	6	0	0	p:Desulfobacterota,c:Desulfobacteria,o:Desulfobacterales,f:Desulfobacteraceae,g:unclassified_f_Desulfobacteraceae,s:unclassified
ASV_3221	0	0	0	0	0	0	0	0	0	0	0	0	0	0	0	6	0	0	p:Actinobacteriota,c:Actinobacteria,o:Propionibacteriales,f:Nocardioidaceae,g:Nocardioides,s:unclassified
ASV_3222	0	0	0	0	0	0	0	0	0	0	0	0	0	0	0	6	0	0	p:Firmicutes,c:Bacilli,o:unclassified_c_Bacilli,f:unclassified_c_Bacilli,g:unclassified_c_Bacilli,s:unclassified_c_Bacilli
ASV_3223	0	0	0	0	0	0	0	0	0	0	0	0	0	0	0	6	0	0	p:Desulfobacterota,c:Desulfobulbia,o:Desulfobulbales,f:Desulfocapsaceae,g:unclassified,s:unclassified
ASV_3224	0	0	0	0	0	0	0	0	0	0	0	0	0	0	0	6	0	0	p:Firmicutes,c:Bacilli,o:Bacillales,f:Bacillaceae,g:unclassified_f_Bacillaceae,s:unclassified_f_Bacillaceae
ASV_3225	0	0	0	0	0	0	0	0	0	0	0	0	0	0	0	6	0	0	p:Firmicutes,c:Bacilli,o:Lactobacillales,f:Streptococcaceae,g:Lactococcus,s:unclassified_g_Lactococcus
ASV_323	0	3	0	213	0	0	21	7	0	0	23	0	0	0	0	0	0	0	p:Actinobacteriota,c:Actinobacteria,o:Corynebacteriales,f:Corynebacteriaceae,g:Lawsonella,s:Lawsonella_clevelandensis
ASV_3235	0	0	0	0	0	0	0	0	0	0	0	0	0	0	0	0	6	0	p:Proteobacteria,c:Gammaproteobacteria,o:Salinisphaerales,f:Salinisphaeraceae,g:Salinisphaera,s:unclassified
ASV_3236	0	0	0	0	0	0	0	0	0	0	0	0	0	0	0	0	6	0	p:Actinobacteriota,c:Actinobacteria,o:Corynebacteriales,f:unclassified,g:unclassified,s:unclassified
ASV_3237	0	0	0	0	0	0	0	0	0	0	0	0	0	0	0	0	6	0	p:Actinobacteriota,c:Actinobacteria,o:Pseudonocardiales,f:Pseudonocardiaceae,g:unclassified,s:unclassified
ASV_324	101	101	0	0	0	0	0	65	0	0	0	0	0	0	0	0	0	0	p:Proteobacteria,c:Alphaproteobacteria,o:Rhizobiales,f:Rhizobiaceae,g:Bartonella,s:Bartonella ancashensis
ASV_3242	0	0	0	0	0	0	0	0	0	0	0	0	0	0	0	0	0	6	p:Firmicutes,c:Bacilli,o:Lactobacillales,f:unclassified_o_Lactobacillales,g:unclassified_o_Lactobacillales,s:unclassified
ASV_3248	0	0	0	0	0	0	0	0	0	0	0	0	0	0	0	0	0	6	p:Patescibacteria,c:Saccharimonadia,o:Saccharimonadales,f:unclassified,g:unclassified,s:unclassified
ASV_3250	0	0	0	0	0	0	0	0	0	0	0	0	0	0	0	0	0	6	p:Proteobacteria,c:Alphaproteobacteria,o:Rhizobiales,f:Rhizobiaceae,g:Neorhizobium,s:unclassified
ASV_3251	0	0	0	0	0	0	0	0	0	0	0	0	0	0	0	0	0	6	p:Proteobacteria,c:Gammaproteobacteria,o:unclassified_c_Gammaproteobacteria,f:unclassified_c_Gammaproteobacteria,g:unclassified
ASV_3256	6	0	0	0	0	0	0	0	0	0	0	0	0	0	0	0	0	0	p:Actinobacteriota,c:Actinobacteria,o:Propionibacteriales,f:Nocardioidaceae,g:unclassified,s:unclassified
ASV_3257	6	0	0	0	0	0	0	0	0	0	0	0	0	0	0	0	0	0	p:Proteobacteria,c:Alphaproteobacteria,o:Rhizobiales,f:Devosiaceae,g:Devosia,s:unclassified_g_Devosia
ASV_3258	6	0	0	0	0	0	0	0	0	0	0	0	0	0	0	0	0	0	p:Bacteroidota,c:Bacteroidia,o:Flavobacteriales,f:Flavobacteriaceae,g:unclassified_f_Flavobacteriaceae,s:unclassified_f_Flavobacteriaceae
ASV_3259	6	0	0	0	0	0	0	0	0	0	0	0	0	0	0	0	0	0	p:Proteobacteria,c:Alphaproteobacteria,o:Rhizobiales,f:Rhizobiaceae,g:Neorhizobium,s:unclassified
ASV_326	0	0	0	8	152	0	79	0	20	0	0	0	0	4	0	0	2	0	p:Proteobacteria,c:Gammaproteobacteria,o:Pseudomonadales,f:Pseudomonadaceae,g:Pseudomonas,s:Pseudomonas promysalinigenes
ASV_3260	6	0	0	0	0	0	0	0	0	0	0	0	0	0	0	0	0	0	p:Proteobacteria,c:Alphaproteobacteria,o:Rhizobiales,f:Rhizobiaceae,g:unclassified_f_Rhizobiaceae,s:unclassified_f_Rhizobiaceae
ASV_3261	0	6	0	0	0	0	0	0	0	0	0	0	0	0	0	0	0	0	p:Proteobacteria,c:Gammaproteobacteria,o:Burkholderiales,f:unclassified,g:unclassified,s:unclassified
ASV_3266	0	6	0	0	0	0	0	0	0	0	0	0	0	0	0	0	0	0	p:Actinobacteriota,c:Actinobacteria,o:Corynebacteriales,f:unclassified,g:unclassified,s:unclassified
ASV_3267	0	6	0	0	0	0	0	0	0	0	0	0	0	0	0	0	0	0	p:Proteobacteria,c:Gammaproteobacteria,o:Burkholderiales,f:Alcaligenaceae,g:Achromobacter,s:unclassified
ASV_3268	0	6	0	0	0	0	0	0	0	0	0	0	0	0	0	0	0	0	p:Proteobacteria,c:Gammaproteobacteria,o:Aeromonadales,f:Aeromonadaceae,g:Aeromonas,s:unclassified_g_Aeromonas
ASV_3269	0	6	0	0	0	0	0	0	0	0	0	0	0	0	0	0	0	0	p:Proteobacteria,c:Alphaproteobacteria,o:Rhizobiales,f:Rhizobiaceae,g:unclassified_f_Rhizobiaceae,s:unclassified_f_Rhizobiaceae
ASV_327	0	0	0	0	0	0	0	0	93	0	103	0	23	4	19	0	0	22	p:Bacteroidota,c:Bacteroidia,o:Flavobacteriales,f:Weeksellaceae,g:Chryseobacterium,s:unclassified_g_Chryseobacterium
ASV_3270	0	6	0	0	0	0	0	0	0	0	0	0	0	0	0	0	0	0	p:Proteobacteria,c:Gammaproteobacteria,o:Alteromonadales,f:Pseudoalteromonadaceae,g:Pseudoalteromonas,s:unclassified
ASV_3271	0	6	0	0	0	0	0	0	0	0	0	0	0	0	0	0	0	0	p:Actinobacteriota,c:Actinobacteria,o:Propionibacteriales,f:Nocardioidaceae,g:Aeromicrobium,s:unclassified
ASV_3272	0	6	0	0	0	0	0	0	0	0	0	0	0	0	0	0	0	0	p:Proteobacteria,c:Gammaproteobacteria,o:Burkholderiales,f:Burkholderiaceae,g:Burkholderia,s:unclassified
ASV_328	0	0	0	0	0	0	19	0	0	0	244	0	0	0	0	0	0	0	p:Actinobacteriota,c:Actinobacteria,o:Micrococcales,f:Microbacteriaceae,g:Leifsonia,s:unclassified_g_Leifsonia
ASV_3282	0	0	6	0	0	0	0	0	0	0	0	0	0	0	0	0	0	0	p:Proteobacteria,c:Gammaproteobacteria,o:Burkholderiales,f:Burkholderiaceae,g:Burkholderia,s:unclassified
ASV_3283	0	0	6	0	0	0	0	0	0	0	0	0	0	0	0	0	0	0	p:Proteobacteria,c:Gammaproteobacteria,o:Burkholderiales,f:Burkholderiaceae,g:Burkholderia,s:unclassified
ASV_3285	0	0	6	0	0	0	0	0	0	0	0	0	0	0	0	0	0	0	p:Proteobacteria,c:Gammaproteobacteria,o:unclassified_c_Gammaproteobacteria,f:unclassified_c_Gammaproteobacteria,g:unclassified
ASV_3286	0	0	6	0	0	0	0	0	0	0	0	0	0	0	0	0	0	0	p:Proteobacteria,c:Gammaproteobacteria,o:Burkholderiales,f:Alcaligenaceae,g:Achromobacter,s:unclassified
ASV_3287	0	0	6	0	0	0	0	0	0	0	0	0	0	0	0	0	0	0	p:Proteobacteria,c:Gammaproteobacteria,o:Burkholderiales,f:Burkholderiaceae,g:Burkholderia,s:unclassified
ASV_3288	0	0	6	0	0	0	0	0	0	0	0	0	0	0	0	0	0	0	p:Proteobacteria,c:Gammaproteobacteria,o:Burkholderiales,f:Alcaligenaceae,g:Achromobacter,s:unclassified
ASV_329	0	0	0	0	33	0	21	0	21	0	0	0	39	32	15	0	0	100	p:Firmicutes,c:Bacilli,o:Bacillales,f:unclassified_o_Bacillales,g:unclassified_o_Bacillales,s:unclassified_o_Bacillales
ASV_3293	0	0	0	6	0	0	0	0	0	0	0	0	0	0	0	0	0	0	p:Planctomycetota,c:Phycisphaerae,o:Phycisphaerales,f:Phycisphaeraceae,g:unclassified_f_Phycisphaeraceae,s:unclassified
ASV_3294	0	0	0	6	0	0	0	0	0	0	0	0	0	0	0	0	0	0	p:Actinobacteriota,c:Actinobacteria,o:Pseudonocardiales,f:Pseudonocardiaceae,g:unclassified,s:unclassified
ASV_3295	0	0	0	6	0	0	0	0	0	0	0	0	0	0	0	0	0	0	p:Firmicutes,c:Clostridia,o:Lachnospirales,f:Lachnospiraceae,g:unclassified,s:unclassified
ASV_3296	0	0	0	6	0	0	0	0	0	0	0	0	0	0	0	0	0	0	p:Actinobacteriota,c:Actinobacteria,o:unclassified,f:unclassified,g:unclassified,s:unclassified
ASV_3297	0	0	0	6	0	0	0	0	0	0	0	0	0	0	0	0	0	0	p:Firmicutes,c:Clostridia,o:Clostridiales,f:Clostridiaceae,g:Clostridium,s:unclassified_sensu_stricto_3
ASV_3298	0	0	0	6	0	0	0	0	0	0	0	0	0	0	0	0	0	0	p:unclassified,c:unclassified,o:unclassified,f:unclassified,g:unclassified,s:unclassified
ASV_3299	0	0	0	6	0	0	0	0	0	0	0	0	0	0	0	0	0	0	p:Proteobacteria,c:Gammaproteobacteria,o:Enterobacterales,f:Enterobacteriaceae,g:Enterobacteriaceae,s:Enterobacteriaceae
ASV_33	44	991	918	865	146	387	194	828	270	95	230	50	37	42	53	20	263	163	p:Proteobacteria,c:Gammaproteobacteria,o:Vibrionales,f:Vibrionaceae,g:Vibrio,s:Vibrio kanaloae
ASV_330	0	0	0	0	0	0	0	0	0	0	0	0	0	0	0	0	0	261	p:Proteobacteria,c:Alphaproteobacteria,o:Tistrellales,f:Geminicoccaceae,g:Candidatus_Alysiosphaera,s:Candidatus_Halyseosphaera_europeae
ASV_3300	0	0	0	6	0	0	0	0	0	0	0	0	0	0	0	0	0	0	p:Actinobacteriota,c:Actinobacteria,o:unclassified,f:unclassified,g:unclassified,s:unclassified
ASV_3301	0	0	0	6	0	0	0	0	0	0	0	0	0	0	0	0	0	0	p:Actinobacteriota,c:Actinobacteria,o:Micrococcales,f:Intrasporangiaceae,g:unclassified,s:unclassified
ASV_3302	0	0	0	6	0	0	0	0	0	0	0	0	0	0	0	0	0	0	p:Firmicutes,c:Clostridia,o:Clostridiales,f:Peptostreptococcaceae,g:unclassified
ASV_3303	0	0	0	2	0	0	0	4	0	0	0	0	0	0	0	0	0	0	p:Proteobacteria,c:Alphaproteobacteria,o:Rhizobiales,f:Methylopilaceae,g:unclassified_f_Methylopilaceae,s:unclassified
ASV_3305	0	0	0	0	6	0	0	0	0	0	0	0	0	0	0	0	0	0	p:Bacteroidota,c:Bacteroidia,o:Sphingobacteriales,f:Sphingobacteriaceae,g:Pedobacter,s:unclassified_g_Pedobacter
ASV_3306	0	0	0	0	6	0	0	0	0	0	0	0	0	0	0	0	0	0	p:Bacteroidota,c:Bacteroidia,o:Bacteroidales,f:Rikenellaceae,g:Alistipes,s:Alistipes_sp._N15.MGS-157
ASV_331	0	0	2	0	0	257	2	0	0	0	0	0	0	0	0	0	0	0	p:Deinococcota,c:Deinococci,o:Deinococcales,f:Deinococcaceae,g:Deinococcus,s:unclassified_g_Deinococcus
ASV_3311	0	0	0	0	6	0	0	0	0	0	0	0	0	0	0	0	0	0	p:Desulfobacterota,c:Desulfobacteria,o:Desulfobacterales,f:Desulfosarcinaceae,g:unclassified_f_Desulfosarcinaceae,s:unclassified
ASV_3312	0	0	0	0	6	0	0	0	0	0	0	0	0	0	0	0	0	0	p:Proteobacteria,c:Gammaproteobacteria,o:Diplorickettsiales,f:Diplorickettsiaceae,g:unclassified_f_Diplorickettsiaceae,s:unclassified
ASV_3313	0	0	0	0	6	0	0	0	0	0	0	0	0	0	0	0	0	0	p:Desulfobacterota,c:Desulfuromonadia,o:MA-28-I98C,f:unclassified,g:unclassified,s:unclassified
ASV_3314	0	0	0	0	6	0	0	0	0	0	0	0	0	0	0	0	0	0	p:Proteobacteria,c:Gammaproteobacteria,o:Xanthomonadales,f:Rhodanobacteraceae,g:unclassified
ASV_3315	0	0	0	0	6	0	0	0	0	0	0	0	0	0	0	0	0	0	p:Firmicutes,c:Bacilli,o:Bacillales,f:unclassified_o_Bacillales,g:unclassified_o_Bacillales,s:unclassified_o_Bacillales
ASV_3316	0	0	0	0	0	6	0	0	0	0	0	0	0	0	0	0	0	0	p:Actinobacteriota,c:Actinobacteria,o:Propionibacteriales,f:Nocardioidaceae,g:Nocardioides,s:unclassified
ASV_332	0	0	0	0	6	0	0	0	0	0	0	0	0	254	0	0	0	0	p:Bacteroidota,c:Bacteroidia,o:Chitinophagales,f:Chitinophagaceae,g:Terrimonas,s:Hypsibius_dujardini
ASV_3320	0	0	0	0	0	6	0	0	0	0	0	0	0	0	0	0	0	0	p:Firmicutes,c:Bacilli,o:Lactobacillales,f:Enterococcaceae,g:Enterococcus,s:unclassified
ASV_3321	0	0	0	0	0	6	0	0	0	0	0	0	0	0	0	0	0	0	p:Proteobacteria,c:Gammaproteobacteria,o:Burkholderiales,f:Burkholderiaceae,g:Burkholderia,s:unclassified
ASV_3322	0	0	0	0	0	6	0	0	0	0	0	0	0	0	0	0	0	0	p:Proteobacteria,c:Betaproteobacteria;Burkholderiales;Burkholderiaceae;Burkholderia,s:Burkholderia ambifaria
ASV_3324	0	0	0	0	0	6	0	0	0	0	0	0	0	0	0	0	0	0	p:Proteobacteria,c:Gammaproteobacteria,o:Salinisphaerales,f:Salinisphaeraceae,g:Salinisphaera,s:unclassified
ASV_3325	0	0	0	0	0	6	0	0	0	0	0	0	0	0	0	0	0	0	p:Proteobacteria,c:Gammaproteobacteria,o:Burkholderiales,f:Burkholderiaceae,g:Burkholderia,s:Burkholderia glumae
ASV_3326	0	0	0	0	0	6	0	0	0	0	0	0	0	0	0	0	0	0	p:Proteobacteria,c:Gammaproteobacteria,o:Pseudomonadales,f:Moraxellaceae,g:Acinetobacter,s:Acinetobacter tandoii
ASV_3327	0	0	0	0	0	6	0	0	0	0	0	0	0	0	0	0	0	0	p:Actinobacteriota,c:Actinobacteria,o:unclassified,f:unclassified,g:unclassified,s:unclassified
ASV_3328	0	0	0	0	0	6	0	0	0	0	0	0	0	0	0	0	0	0	p:Proteobacteria,c:Gammaproteobacteria,o:Burkholderiales,f:Burkholderiaceae,g:Burkholderia,s:unclassified
ASV_3329	0	0	0	0	0	6	0	0	0	0	0	0	0	0	0	0	0	0	p:Firmicutes,c:Bacilli,o:Lactobacillales,f:Enterococcaceae,g:Enterococcus,s:unclassified
ASV_333	0	0	0	0	142	0	86	0	0	0	0	0	0	0	0	0	0	32	p:Bacteroidota,c:Bacteroidia,o:Flavobacteriales,f:Flavobacteriaceae,g:unclassified_f_Flavobacteriaceae,s:unclassified
ASV_3330	0	0	0	0	0	6	0	0	0	0	0	0	0	0	0	0	0	0	p:Firmicutes,c:unclassified,o:unclassified,f:unclassified,g:unclassified,s:unclassified
ASV_3331	0	0	0	0	0	6	0	0	0	0	0	0	0	0	0	0	0	0	p:unclassified,c:unclassified,o:unclassified,f:unclassified,g:unclassified,s:unclassified
ASV_3332	0	0	0	0	0	6	0	0	0	0	0	0	0	0	0	0	0	0	p:Firmicutes,c:Bacilli,o:Lactobacillales,f:Streptococcaceae,g:Lactococcus,s:unclassified_g_Lactococcus
ASV_3334	0	0	0	0	0	0	6	0	0	0	0	0	0	0	0	0	0	0	p:Firmicutes,c:Clostridia,o:unclassified,f:unclassified,g:unclassified,s:unclassified
ASV_3336	0	0	0	0	0	0	6	0	0	0	0	0	0	0	0	0	0	0	p:Proteobacteria,c:Alphaproteobacteria,o:Caulobacterales,f:Caulobacteraceae,g:unclassified,s:unclassified
ASV_334	0	0	0	0	0	0	0	0	0	0	0	0	0	0	0	259	0	0	p:Proteobacteria,c:Gammaproteobacteria,o:Enterobacterales,f:Enterobacteriaceae,g:unclassified,s:unclassified
ASV_3340	0	0	0	0	0	0	6	0	0	0	0	0	0	0	0	0	0	0	p:Actinobacteriota,c:Actinobacteria,o:unclassified,f:unclassified,g:unclassified,s:unclassified
ASV_3341	0	0	0	0	0	0	6	0	0	0	0	0	0	0	0	0	0	0	p:Firmicutes,c:Bacilli,o:Bacillales,f:Bacillaceae,g:unclassified_f_Bacillaceae,s:unclassified_f_Bacillaceae
ASV_3342	0	0	0	0	0	0	6	0	0	0	0	0	0	0	0	0	0	0	p:Proteobacteria,c:Gammaproteobacteria,o:Xanthomonadales,f:Rhodanobacteraceae,g:unclassified
ASV_3343	0	0	0	0	0	0	6	0	0	0	0	0	0	0	0	0	0	0	p:Firmicutes,c:Bacilli,o:Lactobacillales,f:Streptococcaceae,g:Lactococcus,s:unclassified_g_Lactococcus
ASV_3344	0	0	0	0	0	0	6	0	0	0	0	0	0	0	0	0	0	0	p:Proteobacteria,c:Alphaproteobacteria,o:Rhizobiales,f:Rhizobiaceae,g:Bartonella,s:Bartonella ancashensis
ASV_3345	0	0	0	0	0	0	6	0	0	0	0	0	0	0	0	0	0	0	p:Proteobacteria,c:Gammaproteobacteria,o:Salinisphaerales,f:Salinisphaeraceae,g:Salinisphaera,s:unclassified
ASV_3346	0	0	0	0	0	0	6	0	0	0	0	0	0	0	0	0	0	0	p:Actinobacteriota,c:Actinobacteria,o:unclassified,f:unclassified,g:unclassified,s:unclassified
ASV_3347	0	0	0	0	0	0	6	0	0	0	0	0	0	0	0	0	0	0	p:Actinobacteriota,c:Actinobacteria,o:Corynebacteriales,f:unclassified,g:unclassified,s:unclassified
ASV_3348	0	0	0	0	0	0	6	0	0	0	0	0	0	0	0	0	0	0	p:Actinobacteriota,c:Actinobacteria,o:Micrococcales,f:Microbacteriaceae,g:unclassified,s:unclassified
ASV_3349	0	0	0	0	0	0	6	0	0	0	0	0	0	0	0	0	0	0	p:Proteobacteria,c:Gammaproteobacteria,o:unclassified_c_Gammaproteobacteria,f:unclassified_c_Gammaproteobacteria,g:unclassified
ASV_335	0	24	0	0	0	6	0	22	0	0	206	0	0	0	0	0	0	0	p:Proteobacteria,c:Alphaproteobacteria,o:Rhizobiales,f:Rhizobiaceae,g:unclassified_f_Rhizobiaceae,s:unclassified_f_Rhizobiaceae
ASV_3350	0	0	0	0	0	0	6	0	0	0	0	0	0	0	0	0	0	0	p:Proteobacteria,c:Gammaproteobacteria,o:Salinisphaerales,f:Salinisphaeraceae,g:Salinisphaera,s:unclassified
ASV_3351	0	0	0	0	0	0	6	0	0	0	0	0	0	0	0	0	0	0	p:Actinobacteriota,c:Actinobacteria,o:unclassified,f:unclassified,g:unclassified,s:unclassified
ASV_3353	0	0	0	0	0	0	0	6	0	0	0	0	0	0	0	0	0	0	p:Proteobacteria,c:Gammaproteobacteria,o:Xanthomonadales,f:Rhodanobacteraceae,g:Chujaibacter,s:Xanthomonadales_bacterium
ASV_3354	0	0	0	0	0	0	0	6	0	0	0	0	0	0	0	0	0	0	p:Proteobacteria,c:Gammaproteobacteria,o:Pseudomonadales,f:Pseudomonadaceae,g:Pseudomonas,s:Pseudomonas oryzihabitans
ASV_3355	0	0	0	0	0	0	0	6	0	0	0	0	0	0	0	0	0	0	p:Firmicutes,c:Clostridia,o:unclassified,f:Hungateiclostridiaceae,g:AB240379_g
ASV_3356	0	0	0	0	0	0	0	6	0	0	0	0	0	0	0	0	0	0	p:Proteobacteria,c:Gammaproteobacteria,o:Enterobacterales,f:Enterobacteriaceae,g:unclassified
ASV_3357	0	0	0	0	0	0	0	6	0	0	0	0	0	0	0	0	0	0	p:Proteobacteria,c:Alphaproteobacteria,o:Rhizobiales,f:Rhizobiaceae,g:Bartonella,s:Bartonella ancashensis
ASV_3358	0	0	0	0	0	0	0	6	0	0	0	0	0	0	0	0	0	0	p:Proteobacteria,c:Gammaproteobacteria,o:Enterobacterales,f:Enterobacteriaceae,g:unclassified
ASV_3359	0	0	0	0	0	0	0	6	0	0	0	0	0	0	0	0	0	0	p:Firmicutes,c:Bacilli,o:Paenibacillales,f:Paenibacillaceae,g:Ammoniphilus,s:unclassified_g_Ammoniphilus
ASV_336	0	0	0	0	0	0	0	0	0	0	0	0	17	0	0	0	239	0	p:Actinobacteriota,c:Actinobacteria,o:Micrococcales,f:Microbacteriaceae,g:unclassified,s:unclassified
ASV_3360	0	0	0	0	0	0	0	6	0	0	0	0	0	0	0	0	0	0	p:Proteobacteria,c:Alphaproteobacteria,o:Rhizobiales,f:Rhizobiaceae,g:unclassified_f_Rhizobiaceae,s:unclassified_f_Rhizobiaceae
ASV_3361	0	0	0	0	0	0	0	6	0	0	0	0	0	0	0	0	0	0	p:Actinobacteriota,c:Actinobacteria,o:Corynebacteriales,f:unclassified,g:unclassified,s:unclassified
ASV_3362	0	0	0	0	0	0	0	0	6	0	0	0	0	0	0	0	0	0	p:Actinobacteriota,c:Actinobacteria,o:Pseudonocardiales,f:Pseudonocardiaceae,g:unclassified,s:unclassified
ASV_3364	0	0	0	0	0	0	0	0	6	0	0	0	0	0	0	0	0	0	p:Desulfobacterota,c:Desulfuromonadia,o:unclassified,f:unclassified,g:unclassified
ASV_337	0	0	0	0	41	0	39	0	0	25	0	0	16	134	0	0	0	0	p:Proteobacteria,c:Gammaproteobacteria,o:Enterobacterales,f:Enterobacteriaceae,g:unclassified,s:unclassified
ASV_3370	0	0	0	0	0	0	0	0	6	0	0	0	0	0	0	0	0	0	p:Actinobacteriota,c:Actinobacteria,o:Corynebacteriales,f:Corynebacteriaceae,g:Corynebacterium,s:unclassified_g_Corynebacterium
ASV_3371	0	0	0	0	0	0	0	0	6	0	0	0	0	0	0	0	0	0	p:Proteobacteria,c:Gammaproteobacteria,o:Aeromonadales,f:Aeromonadaceae,g:Zobellella,s:unclassified_g_Zobellella
ASV_3372	0	0	0	0	0	0	0	0	6	0	0	0	0	0	0	0	0	0	p:Proteobacteria,c:Gammaproteobacteria,o:Burkholderiales,f:Comamonadaceae,g:Variovorax,s:unclassified_g_Variovorax
ASV_3373	0	0	0	0	0	0	0	0	6	0	0	0	0	0	0	0	0	0	p:Actinobacteriota,c:Actinobacteria,o:unclassified,f:unclassified,g:unclassified,s:unclassified
ASV_3374	0	0	0	0	0	0	0	0	0	5	0	0	0	0	0	0	0	0	p:Bacteroidota,c:SJA-28,o:unclassified_c_SJA-28,f:unclassified_c_SJA-28,g:unclassified_c_SJA-28,s:unclassified_c_SJA-28
ASV_3376	0	0	0	0	0	0	0	0	0	5	0	0	0	0	0	0	0	0	p:Firmicutes,c:Bacilli,o:RsaHf231,f:unclassified_o_RsaHf231,g:unclassified_o_RsaHf231,s:unclassified_o_RsaHf231
ASV_3377	0	0	0	0	0	0	0	0	0	5	0	0	0	0	0	0	0	0	p:Proteobacteria,c:Alphaproteobacteria,o:Caulobacterales,f:Caulobacteraceae,g:unclassified,s:unclassified
ASV_3378	0	0	0	0	0	0	0	0	0	5	0	0	0	0	0	0	0	0	p:Synergistota,c:Synergistia,o:Synergistales,f:Synergistaceae,g:Candidatus_Tammella,s:Synergistales_bacterium_canine
ASV_3379	0	0	0	0	0	0	0	0	0	5	0	0	0	0	0	0	0	0	p:Proteobacteria,c:Gammaproteobacteria,o:unclassified_c_Gammaproteobacteria,f:unclassified
ASV_3383	0	0	0	0	0	0	0	0	0	5	0	0	0	0	0	0	0	0	p:Desulfobacterota,c:Desulfobacteria,o:Desulfobacterales,f:Desulfosarcinaceae,g:unclassified_f_Desulfosarcinaceae,s:unclassified
ASV_3384	0	0	0	0	0	0	0	0	0	5	0	0	0	0	0	0	0	0	p:Bacteroidota,c:Bacteroidia,o:Flavobacteriales,f:Weeksellaceae,g:Chryseobacterium,s:unclassified_g_Chryseobacterium
ASV_3385	0	0	0	0	0	0	0	0	0	5	0	0	0	0	0	0	0	0	p:Firmicutes,c:Clostridia,o:Lachnospirales,f:Lachnospiraceae,g:unclassified,s:unclassified
ASV_3386	0	0	0	0	0	0	0	0	0	5	0	0	0	0	0	0	0	0	p:Proteobacteria,c:Gammaproteobacteria,o:Pseudomonadales,f:Moraxellaceae,g:Acinetobacter,s:KB850010_s
ASV_3387	0	0	0	0	0	0	0	0	0	5	0	0	0	0	0	0	0	0	p:Actinobacteriota,c:Actinobacteria,o:Micrococcales,f:Intrasporangiaceae,g:unclassified,s:unclassified
ASV_3388	0	0	0	0	0	0	0	0	0	5	0	0	0	0	0	0	0	0	p:Firmicutes,c:Bacilli,o:Bacillales,f:Bacillaceae,g:Bacillus,s:Bacillus acidicola
ASV_3389	0	0	0	0	0	0	0	0	0	5	0	0	0	0	0	0	0	0	p:unclassified,c:unclassified,o:unclassified,f:unclassified,g:unclassified,s:unclassified
ASV_339	0	0	0	0	0	0	0	0	0	0	0	255	0	0	0	0	0	0	p:Actinobacteriota,c:Actinobacteria,o:Micrococcales,f:unclassified,g:unclassified,s:unclassified
ASV_3390	0	0	0	0	0	0	0	0	0	5	0	0	0	0	0	0	0	0	p:Firmicutes,c:Bacilli,o:Bacillales,f:Bacillaceae,g:unclassified_f_Bacillaceae,s:unclassified_f_Bacillaceae
ASV_3393	0	0	0	0	0	0	0	0	0	0	5	0	0	0	0	0	0	0	p:Proteobacteria,c:Gammaproteobacteria,o:Xanthomonadales,f:Xanthomonadaceae,g:Stenotrophomonas,s:unclassified
ASV_3399	0	0	0	0	0	0	0	0	0	0	5	0	0	0	0	0	0	0	p:Proteobacteria,c:Gammaproteobacteria,o:Burkholderiales,f:Alcaligenaceae,g:Achromobacter,s:unclassified
ASV_34	0	485	562	826	40	524	66	330	0	34	768	807	71	0	0	0	769	286	p:Proteobacteria,c:Gammaproteobacteria,o:Enterobacterales,f:Yersiniaceae,g:Serratia,s:Serratia nematodiphila
ASV_340	0	0	0	0	0	0	0	0	10	0	0	0	0	0	0	245	0	0	p:Proteobacteria,c:Gammaproteobacteria,o:Enterobacterales,f:Enterobacteriaceae,g:unclassified
ASV_3400	0	0	0	0	0	0	0	0	0	0	5	0	0	0	0	0	0	0	p:Proteobacteria,c:Gammaproteobacteria,o:Enterobacterales,f:Enterobacteriaceae,g:unclassified,s:unclassified
ASV_3401	0	0	0	0	0	0	0	0	0	0	5	0	0	0	0	0	0	0	p:unclassified,c:unclassified,o:unclassified,f:unclassified,g:unclassified,s:unclassified
ASV_3402	0	0	0	0	0	0	0	0	0	0	5	0	0	0	0	0	0	0	p:Proteobacteria,c:Gammaproteobacteria,o:Burkholderiales,f:Burkholderiaceae,g:Burkholderia,s:unclassified
ASV_3403	0	0	0	0	0	0	0	0	0	0	5	0	0	0	0	0	0	0	p:Actinobacteriota,c:Actinobacteria,o:Propionibacteriales,f:Nocardioidaceae,g:Nocardioides,s:unclassified
ASV_3404	0	0	0	0	0	0	0	0	0	0	5	0	0	0	0	0	0	0	p:Actinobacteriota,c:Actinobacteria,o:unclassified,f:unclassified,g:unclassified,s:unclassified
ASV_3405	0	0	0	0	0	0	0	0	0	0	5	0	0	0	0	0	0	0	p:Actinobacteriota,c:Actinobacteria,o:Micrococcales,f:unclassified,g:unclassified,s:unclassified
ASV_3406	0	0	0	0	0	0	0	0	0	0	5	0	0	0	0	0	0	0	p:Proteobacteria,c:Gammaproteobacteria,o:Pseudomonadales,f:Moraxellaceae,g:Acinetobacter,s:Acinetobacter baumannii
ASV_3407	0	0	0	0	0	0	0	0	0	0	5	0	0	0	0	0	0	0	p:Actinobacteriota,c:Actinobacteria,o:Micrococcales,f:Intrasporangiaceae,g:unclassified,s:unclassified
ASV_3408	0	0	0	0	0	0	0	0	0	0	5	0	0	0	0	0	0	0	p:Actinobacteriota,c:Actinobacteria,o:Micrococcales,f:unclassified,g:unclassified,s:unclassified
ASV_3409	0	0	0	0	0	0	0	0	0	0	5	0	0	0	0	0	0	0	p:Proteobacteria,c:Gammaproteobacteria,o:Enterobacterales,f:Enterobacteriaceae,g:unclassified,s:unclassified
ASV_3410	0	0	0	0	0	0	0	0	0	0	5	0	0	0	0	0	0	0	p:unclassified,c:unclassified,o:unclassified,f:unclassified,g:unclassified,s:unclassified
ASV_3417	0	0	0	0	0	0	0	0	0	0	0	5	0	0	0	0	0	0	p:Bacteroidota,c:Bacteroidia,o:Flavobacteriales,f:Flavobacteriaceae,g:unclassified_f_Flavobacteriaceae,s:unclassified_f_Flavobacteriaceae
ASV_3418	0	0	0	0	0	0	0	0	0	0	0	5	0	0	0	0	0	0	p:Firmicutes,c:Bacilli,o:Bacillales,f:Bacillaceae,g:unclassified_f_Bacillaceae,s:unclassified_f_Bacillaceae
ASV_3419	0	0	0	0	0	0	0	0	0	0	0	5	0	0	0	0	0	0	p:Proteobacteria,c:Gammaproteobacteria,o:unclassified_c_Gammaproteobacteria,f:unclassified_c_Gammaproteobacteria,g:unclassified
ASV_342	0	0	0	0	84	57	49	0	45	0	0	0	0	0	19	0	0	0	p:Proteobacteria,c:Gammaproteobacteria,o:Salinisphaerales,f:Salinisphaeraceae,g:Salinisphaera,s:unclassified
ASV_3421	0	0	0	0	0	0	0	0	0	0	0	5	0	0	0	0	0	0	p:Proteobacteria,c:Gammaproteobacteria,o:Burkholderiales,f:Comamonadaceae,g:unclassified,s:unclassified
ASV_3422	0	0	0	0	0	0	0	0	0	0	0	5	0	0	0	0	0	0	p:Proteobacteria,c:Gammaproteobacteria,o:unclassified_c_Gammaproteobacteria,f:unclassified_c_Gammaproteobacteria,g:unclassified
ASV_3423	0	0	0	0	0	0	0	0	0	0	0	5	0	0	0	0	0	0	p:Actinobacteriota,c:Actinobacteria,o:unclassified,f:unclassified,g:unclassified,s:unclassified
ASV_3424	0	0	0	0	0	0	0	0	0	0	0	5	0	0	0	0	0	0	p:Firmicutes,c:Bacilli,o:unclassified_c_Bacilli,f:unclassified_c_Bacilli,g:unclassified_c_Bacilli,s:unclassified_c_Bacilli
ASV_3425	0	0	0	0	0	0	0	0	0	0	0	5	0	0	0	0	0	0	p:Actinobacteriota,c:Actinobacteria,o:unclassified,f:unclassified,g:unclassified,s:unclassified
ASV_3426	0	0	0	0	0	0	0	0	0	0	0	5	0	0	0	0	0	0	p:Firmicutes,c:Bacilli,o:unclassified_c_Bacilli,f:unclassified_c_Bacilli,g:unclassified_c_Bacilli,s:unclassified_c_Bacilli
ASV_3427	0	0	0	0	0	0	0	0	0	0	0	0	5	0	0	0	0	0	p:Proteobacteria,c:Alphaproteobacteria,o:unclassified_c_Alphaproteobacteria,f:unclassified_c_Alphaproteobacteria,g:unclassified
ASV_3429	0	0	0	0	0	0	0	0	0	0	0	0	5	0	0	0	0	0	p:Firmicutes,c:Bacilli,o:Bacillales,f:unclassified_o_Bacillales,g:unclassified_o_Bacillales,s:unclassified_o_Bacillales
ASV_343	0	0	0	0	0	0	0	0	0	0	0	215	0	0	0	0	0	36	p:Firmicutes,c:Bacilli,o:Bacillales,f:Bacillaceae,g:unclassified_f_Bacillaceae,s:unclassified_f_Bacillaceae
ASV_3430	0	0	0	0	0	0	0	0	0	0	0	0	5	0	0	0	0	0	p:Firmicutes,c:Bacilli,o:Bacillales,f:Bacillaceae,g:Shouchella,s:Shouchella clausii
ASV_3431	0	0	0	0	0	0	0	0	0	0	0	0	5	0	0	0	0	0	p:Firmicutes,c:Bacilli,o:Bacillales,f:unclassified_o_Bacillales,g:unclassified_o_Bacillales,s:unclassified_o_Bacillales
ASV_3432	0	0	0	0	0	0	0	0	0	0	0	0	5	0	0	0	0	0	p:Proteobacteria,c:Gammaproteobacteria,o:Salinisphaerales,f:Salinisphaeraceae,g:Salinisphaera,s:unclassified
ASV_3433	0	0	0	0	0	0	0	0	0	0	0	0	5	0	0	0	0	0	p:Actinobacteriota,c:Actinobacteria,o:Micrococcales,f:Microbacteriaceae,g:unclassified,s:unclassified
ASV_3434	0	0	0	0	0	0	0	0	0	0	0	0	5	0	0	0	0	0	p:Proteobacteria,c:Gammaproteobacteria,o:Xanthomonadales,f:Rhodanobacteraceae,g:Luteibacter,s:unclassified
ASV_3435	0	0	0	0	0	0	0	0	0	0	0	0	5	0	0	0	0	0	p:Actinobacteriota,c:Actinobacteria,o:unclassified,f:unclassified,g:unclassified,s:unclassified
ASV_3436	0	0	0	0	0	0	0	0	0	0	0	0	5	0	0	0	0	0	p:unclassified,c:unclassified,o:unclassified,f:unclassified,g:unclassified,s:unclassified
ASV_3437	0	0	0	0	0	0	0	0	0	0	0	0	5	0	0	0	0	0	p:Proteobacteria,c:Gammaproteobacteria,o:Burkholderiales,f:Burkholderiaceae,g:Burkholderia,s:unclassified
ASV_3438	0	0	0	0	0	0	0	0	0	0	0	0	5	0	0	0	0	0	p:Actinobacteriota,c:Actinobacteria,o:Propionibacteriales,f:Nocardioidaceae,g:unclassified,s:unclassified
ASV_344	0	0	0	0	0	0	0	0	0	38	0	0	0	0	0	212	0	0	p:Proteobacteria,c:Gammaproteobacteria,o:Enterobacterales,f:Enterobacteriaceae,g:unclassified,s:unclassified
ASV_3441	0	0	0	0	0	0	0	0	0	0	0	0	0	5	0	0	0	0	p:Actinobacteriota,c:Actinobacteria,o:Propionibacteriales,f:Propionibacteriaceae,g:unclassified_f_Propionibacteriaceae,s:unclassified
ASV_3443	0	0	0	0	0	0	0	0	0	0	0	0	0	5	0	0	0	0	p:Proteobacteria,c:Alphaproteobacteria,o:unclassified_c_Alphaproteobacteria,f:unclassified_c_Alphaproteobacteria,g:unclassified
ASV_3444	0	0	0	0	0	0	0	0	0	0	0	0	0	5	0	0	0	0	p:Bacteroidota,c:Bacteroidia,o:Flavobacteriales,f:NS9_marine_group,g:unclassified_f_NS9_marine_group,s:unclassified
ASV_3445	0	0	0	0	0	0	0	0	0	0	0	0	0	5	0	0	0	0	p:Proteobacteria,c:Gammaproteobacteria,o:Burkholderiales,f:Nitrosomonadaceae,g:Nitrosomonas,s:unclassified_g_Nitrosomonas
ASV_3447	0	0	0	0	0	0	0	0	2	0	0	0	0	3	0	0	0	0	p:Bacteroidota,c:Bacteroidia,o:Bacteroidales,f:Prolixibacteraceae,g:unclassified_f_Prolixibacteraceae,s:unclassified
ASV_3448	0	0	0	0	0	0	0	0	0	0	0	0	0	5	0	0	0	0	p:Proteobacteria,c:Alphaproteobacteria,o:Sphingomonadales,f:Sphingomonadaceae,g:Sphingomonas,s:unclassified_g_Sphingomonas
ASV_3449	0	0	0	0	0	0	0	0	0	0	0	0	0	5	0	0	0	0	p:Actinobacteriota,c:Actinobacteria,o:Propionibacteriales,f:Nocardioidaceae,g:Nocardioides,s:unclassified
ASV_345	0	0	0	0	96	0	68	85	0	0	0	0	0	0	0	0	0	0	p:Proteobacteria,c:Gammaproteobacteria,o:Burkholderiales,f:Comamonadaceae,g:Aquabacterium,s:unclassified_g_Aquabacterium
ASV_3450	0	0	0	0	0	0	0	0	0	0	0	0	0	5	0	0	0	0	p:Firmicutes,c:Bacilli,o:Lactobacillales,f:Streptococcaceae,g:Streptococcus,s:Streptococcus agalactiae
ASV_3451	0	0	0	0	0	0	0	0	0	0	0	0	0	5	0	0	0	0	p:Acidobacteriota,c:Blastocatellia,o:Blastocatellales,f:Blastocatellaceae,g:OLB17,s:Acidobacteria_bacterium_OLB17
ASV_3452	0	0	0	0	0	0	0	0	0	0	0	0	0	5	0	0	0	0	p:Firmicutes,c:Bacilli,o:Paenibacillales,f:Paenibacillaceae,g:Paenibacillus,s:Paenibacillus larvae
ASV_3453	0	0	0	0	0	0	0	0	0	0	0	0	0	5	0	0	0	0	p:Actinobacteriota,c:Thermoleophilia,o:Solirubrobacterales,f:Solirubrobacteraceae,g:Conexibacter,s:unclassified
ASV_3454	0	0	0	0	0	0	0	0	0	0	0	0	0	5	0	0	0	0	p:Bacteroidota,c:Bacteroidia,o:Chitinophagales,f:Chitinophagaceae,g:Terrimonas,s:Hypsibius_dujardini
ASV_3455	0	0	0	0	0	0	0	0	0	0	0	0	0	5	0	0	0	0	p:Actinobacteriota,c:Actinobacteria,o:Micrococcales,f:unclassified,g:unclassified,s:unclassified
ASV_3456	0	0	0	0	0	0	0	0	0	0	0	0	0	5	0	0	0	0	p:Proteobacteria,c:Alphaproteobacteria,o:Rhizobiales,f:Beijerinckiaceae,g:Methylobacterium,s:unclassified
ASV_3457	0	0	0	0	0	0	0	0	0	0	0	0	0	5	0	0	0	0	p:Desulfobacterota,c:Desulfuromonadia,o:MA-28-I98C,f:unclassified,g:unclassified,s:unclassified
ASV_3458	0	0	0	0	0	0	0	0	0	0	0	0	0	5	0	0	0	0	p:Firmicutes,c:Bacilli,o:unclassified_c_Bacilli,f:unclassified_c_Bacilli,g:unclassified_c_Bacilli,s:unclassified_c_Bacilli
ASV_3459	0	0	0	0	0	0	0	0	0	0	0	0	0	5	0	0	0	0	p:Proteobacteria,c:Alphaproteobacteria,o:Caulobacterales,f:Caulobacteraceae,g:Brevundimonas,s:unclassified
ASV_346	0	32	0	14	0	0	0	33	0	0	169	0	0	0	0	0	0	0	p:Proteobacteria,c:Alphaproteobacteria,o:Rhizobiales,f:Rhizobiaceae,g:unclassified_f_Rhizobiaceae,s:unclassified
ASV_3460	0	0	0	0	0	0	0	0	0	0	0	0	0	5	0	0	0	0	p:Proteobacteria,c:Alphaproteobacteria,o:Rhodobacterales,f:Rhodobacteraceae,g:Paracoccus,s:unclassified_g_Paracoccus
ASV_3461	0	0	0	0	0	0	0	0	0	0	0	0	0	5	0	0	0	0	p:Firmicutes,c:Bacilli,o:Bacillales,f:Bacillaceae,g:unclassified_f_Bacillaceae,s:unclassified_f_Bacillaceae
ASV_3462	0	0	0	0	0	0	0	0	0	0	0	0	0	5	0	0	0	0	p:Firmicutes,c:unclassified,o:unclassified,f:unclassified,g:unclassified,s:unclassified
ASV_3463	0	0	0	0	0	0	0	0	0	0	0	0	0	5	0	0	0	0	p:Proteobacteria,c:Gammaproteobacteria,o:Burkholderiales,f:Burkholderiaceae,g:Burkholderia,s:unclassified
ASV_3464	0	0	0	0	0	0	0	0	0	0	0	0	0	5	0	0	0	0	p:Actinobacteriota,c:Actinobacteria,o:Corynebacteriales,f:Mycobacteriaceae,g:unclassified_f_Mycobacteriaceae,s:unclassified
ASV_3465	0	0	0	0	0	0	0	0	0	0	0	0	0	5	0	0	0	0	p:Desulfobacterota,c:Desulfuromonadia,o:unclassified,f:Desulfuromonadaceae,g:Desulfuromonas,s:unclassified
ASV_3466	0	0	0	0	0	0	0	0	0	0	0	0	0	5	0	0	0	0	p:Actinobacteriota,c:Actinobacteria,o:Corynebacteriales,f:Mycobacteriaceae,g:Mycobacterium,s:Mycobacterium moriokaense
ASV_3467	0	0	0	0	0	0	0	0	0	0	0	0	0	5	0	0	0	0	p:Proteobacteria,c:Gammaproteobacteria,o:Salinisphaerales,f:Salinisphaeraceae,g:Salinisphaera,s:Salinisphaera_sp.
ASV_3468	0	0	0	0	0	0	0	0	0	0	0	0	0	0	5	0	0	0	p:Bacteroidota,c:Rhodothermia,o:Balneolales,f:Balneolaceae,g:unclassified_f_Balneolaceae,s:unclassified
ASV_3469	0	0	0	0	0	0	0	0	0	0	0	0	0	0	5	0	0	0	p:Verrucomicrobiota,c:Chlamydiae,o:Parachlamydiales;EU488135_f;EU488135_g
ASV_347	0	0	0	0	0	0	0	0	0	0	0	0	3	0	0	0	245	0	p:Firmicutes,c:Bacilli,o:Bacillales,f:unclassified_o_Bacillales,g:unclassified_o_Bacillales,s:unclassified_o_Bacillales
ASV_3470	0	0	0	0	0	0	0	0	0	0	0	0	0	0	5	0	0	0	p:Firmicutes,c:Bacilli,o:RsaHf231,f:unclassified_o_RsaHf231,g:unclassified_o_RsaHf231,s:unclassified
ASV_3471	0	0	0	0	0	0	0	0	0	0	0	0	0	0	5	0	0	0	p:Proteobacteria,c:Gammaproteobacteria,o:unclassified_c_Gammaproteobacteria,f:unclassified
ASV_3472	0	0	0	0	0	0	0	0	0	0	0	0	0	0	5	0	0	0	p:Firmicutes,c:Clostridia,o:Clostridiales,f:Peptostreptococcaceae,g:Paeniclostridium,s:Paeniclostridium hominis
ASV_3473	0	0	0	0	0	0	0	0	0	0	0	0	0	0	5	0	0	0	p:unclassified,c:unclassified,o:unclassified,f:unclassified,g:unclassified,s:unclassified
ASV_3474	0	0	0	0	0	0	0	0	0	0	0	0	0	0	5	0	0	0	p:Firmicutes,c:Bacilli,o:Lactobacillales,f:Enterococcaceae,g:Enterococcus,s:unclassified
ASV_3475	0	0	0	0	0	0	0	0	0	0	0	0	0	0	5	0	0	0	p:Firmicutes,c:Bacilli,o:Bacillales,f:Bacillaceae,g:unclassified_f_Bacillaceae,s:unclassified_f_Bacillaceae
ASV_3476	0	0	0	0	0	0	0	0	0	0	0	0	0	0	5	0	0	0	p:Firmicutes,c:Bacilli,o:Bacillales,f:Bacillaceae,g:unclassified_f_Bacillaceae,s:unclassified_f_Bacillaceae
ASV_3477	0	0	0	0	0	0	0	0	0	0	0	0	0	0	0	5	0	0	p:Firmicutes,c:Clostridia,o:Lachnospirales,f:Lachnospiraceae,g:unclassified,s:unclassified
ASV_3478	0	0	0	0	0	0	0	0	0	0	0	0	0	0	0	5	0	0	p:Firmicutes,c:Bacilli,o:Bacillales,f:unclassified_o_Bacillales,g:unclassified_o_Bacillales,s:unclassified_o_Bacillales
ASV_3479	0	0	0	0	0	0	0	0	0	0	0	0	0	0	0	5	0	0	p:Firmicutes,c:Bacilli,o:Acholeplasmatales,f:Acholeplasmataceae,g:Acholeplasma,s:unclassified_g_Acholeplasma
ASV_348	0	0	0	0	0	0	0	6	0	0	222	0	0	0	0	0	19	0	p:Actinobacteriota,c:Actinobacteria,o:unclassified,f:unclassified,g:unclassified,s:unclassified
ASV_3480	0	0	0	0	0	0	0	0	0	0	0	0	0	0	0	5	0	0	p:Actinobacteriota,c:Actinobacteria,o:Streptomycetales,f:Streptomycetaceae,g:Streptomyces,s:unclassified
ASV_3481	0	0	0	0	0	0	0	0	0	0	0	0	0	0	0	5	0	0	p:Firmicutes,c:Bacilli,o:Staphylococcales,f:Staphylococcaceae,g:Staphylococcus,s:Staphylococcus cohnii subsp. Cohnii
ASV_3482	0	0	0	0	0	0	0	0	0	0	0	0	0	0	0	5	0	0	p:Firmicutes,c:Clostridia,o:Clostridiales,f:Anaerovoracaceae,g:Anaerovorax,s:unclassified_g_Anaerovorax
ASV_3483	0	0	0	0	0	0	0	0	0	0	0	0	0	0	0	5	0	0	p:Firmicutes,c:Bacilli,o:Bacillales,f:Bacillaceae,g:unclassified_f_Bacillaceae,s:unclassified_f_Bacillaceae
ASV_3484	0	0	0	0	0	0	0	0	0	0	0	0	0	0	0	5	0	0	p:Firmicutes,c:Clostridia,o:Clostridiales,f:unclassified_o_Clostridiales,g:unclassified
ASV_3485	0	0	0	0	0	0	0	0	0	0	0	0	0	0	0	5	0	0	p:Proteobacteria,c:Gammaproteobacteria,o:unclassified_c_Gammaproteobacteria,f:unclassified
ASV_3486	0	0	0	0	0	0	0	0	0	0	0	0	0	0	0	5	0	0	p:Proteobacteria,c:Gammaproteobacteria,o:Enterobacterales,f:Enterobacteriaceae,g:unclassified,s:unclassified
ASV_3487	0	0	0	0	0	0	0	0	0	0	0	0	0	0	0	5	0	0	p:Actinobacteriota,c:Actinobacteria,o:Micrococcales,f:Microbacteriaceae,g:unclassified,s:unclassified
ASV_3488	0	0	0	0	0	0	0	0	0	0	0	0	0	0	0	5	0	0	p:Desulfobacterota,c:Desulfobulbia,o:Desulfobulbales,f:Desulfocapsaceae,g:Desulfobacterium,s:Desulfobulbaceae_bacterium
ASV_3489	0	0	0	0	0	0	0	0	0	0	0	0	0	0	0	5	0	0	p:Firmicutes,c:Bacilli,o:Bacillales,f:Bacillaceae,g:unclassified_f_Bacillaceae,s:unclassified_f_Bacillaceae
ASV_349	0	0	0	0	13	0	17	0	0	3	0	0	22	46	11	0	134	0	p:Actinobacteriota,c:Actinobacteria,o:unclassified,f:unclassified,g:unclassified,s:unclassified
ASV_3490	0	0	0	0	0	0	0	0	0	0	0	0	0	0	0	5	0	0	p:Actinobacteriota,c:Actinobacteria,o:Corynebacteriales,f:Mycobacteriaceae,g:Mycobacterium,s:Mycobacterium brisbanense
ASV_3491	0	0	0	0	0	0	0	0	0	0	0	0	0	0	0	5	0	0	p:Proteobacteria,c:Gammaproteobacteria,o:unclassified_c_Gammaproteobacteria,f:unclassified
ASV_3497	0	0	0	0	0	0	0	0	0	0	0	0	0	0	0	0	5	0	p:Firmicutes,c:Bacilli,o:unclassified_c_Bacilli,f:unclassified_c_Bacilli,g:unclassified_c_Bacilli,s:unclassified_c_Bacilli
ASV_3498	0	0	0	0	0	0	0	0	0	0	0	0	0	0	0	0	5	0	p:Firmicutes,c:Bacilli,o:Lactobacillales,f:Leuconostocaceae,g:Weissella,s:unclassified_g_Weissella
ASV_3499	0	0	0	0	0	0	0	0	0	0	0	0	0	0	0	0	5	0	p:Proteobacteria,c:Gammaproteobacteria,o:unclassified_c_Gammaproteobacteria,f:unclassified
ASV_35	9	196	20	101	124	410	204	39	148	12	1167	152	890	647	655	56	104	496	p:Actinobacteriota,c:Actinobacteria,o:Ruaniales,f:Ruaniaceae,g:Ruania,s:Ruania zhangjianzhongii
ASV_350	0	0	0	0	0	0	15	0	0	0	231	0	0	0	0	0	0	0	p:Actinobacteriota,c:Actinobacteria,o:Micrococcales,f:Microbacteriaceae,g:Rathayibacter,s:unclassified_g_Rathayibacter
ASV_3500	0	0	0	0	0	0	0	0	0	0	0	0	0	0	0	0	5	0	p:Proteobacteria,c:Gammaproteobacteria,o:Burkholderiales,f:Burkholderiaceae,g:Burkholderia,s:unclassified
ASV_3501	0	0	0	0	0	0	0	0	0	0	0	0	0	0	0	0	5	0	p:Proteobacteria,c:Gammaproteobacteria,o:Enterobacterales,f:Enterobacteriaceae,g:unclassified,s:unclassified
ASV_3502	0	0	0	0	0	0	0	0	0	0	0	0	0	0	0	0	5	0	p:Actinobacteriota,c:Actinobacteria,o:unclassified,f:unclassified,g:unclassified,s:unclassified
ASV_3503	0	0	0	0	0	0	0	0	0	0	0	0	0	0	0	0	5	0	p:Firmicutes,c:Bacilli,o:Bacillales;Bacillaceae;Virgibacillus,s:Virgibacillus soli
ASV_3504	0	0	0	0	0	0	0	0	0	0	0	0	0	0	0	0	5	0	p:Firmicutes,c:Clostridia,o:Clostridiales,f:Clostridiaceae,g:Clostridium,s:Clostridium perfringens
ASV_351	0	0	0	0	0	0	0	0	0	0	0	0	0	0	0	0	246	0	p:Actinobacteriota,c:Actinobacteria,o:Pseudonocardiales,f:Pseudonocardiaceae,g:unclassified,s:unclassified
ASV_3511	0	0	0	0	0	0	0	0	0	0	0	0	0	0	0	0	0	5	p:Proteobacteria,c:Gammaproteobacteria,o:Salinisphaerales,f:Salinisphaeraceae,g:Salinisphaera,s:unclassified
ASV_3514	0	0	0	0	0	0	0	0	0	0	0	0	0	0	0	0	0	5	p:Actinobacteriota,c:Actinobacteria,o:Pseudonocardiales,f:Pseudonocardiaceae,g:unclassified,s:unclassified
ASV_3515	0	0	0	0	0	0	0	0	0	0	0	0	0	0	0	0	0	5	p:Patescibacteria,c:Saccharimonadia,o:Saccharimonadales,f:unclassified,g:unclassified,s:unclassified
ASV_3516	0	0	0	0	0	0	0	0	0	0	0	0	0	0	0	0	0	5	p:Proteobacteria,c:Gammaproteobacteria,o:Burkholderiales,f:Burkholderiaceae,g:Burkholderia,s:unclassified
ASV_3517	0	0	0	0	0	0	0	0	0	0	0	0	0	0	0	0	0	5	p:Actinobacteriota,c:Actinobacteria,o:Micrococcales,f:unclassified,g:unclassified,s:unclassified
ASV_352	0	0	0	0	0	0	67	150	29	0	0	0	0	0	0	0	0	0	p:Balneolota;Balneolia;Balneolales;Balneolaceae;Fodinibius,s:HQ397464_s
ASV_3522	5	0	0	0	0	0	0	0	0	0	0	0	0	0	0	0	0	0	p:Campilobacterota,c:Campylobacteria,o:Campylobacterales,f:Helicobacteraceae,g:Helicobacter,s:MLAO_s
ASV_3523	5	0	0	0	0	0	0	0	0	0	0	0	0	0	0	0	0	0	p:Proteobacteria,c:Gammaproteobacteria,o:Gammaproteobacteria_Incertae_Sedis,f:Unknown_Family,g:unclassified
ASV_3528	5	0	0	0	0	0	0	0	0	0	0	0	0	0	0	0	0	0	p:Proteobacteria,c:Gammaproteobacteria,o:Salinisphaerales,f:Salinisphaeraceae,g:Salinisphaera,s:unclassified
ASV_3529	5	0	0	0	0	0	0	0	0	0	0	0	0	0	0	0	0	0	p:Actinobacteriota,c:Actinobacteria,o:Corynebacteriales,f:Mycobacteriaceae,g:Mycobacterium,s:Mycobacterium minnesotense
ASV_353	0	0	0	0	60	151	0	0	0	0	0	34	0	0	0	0	0	0	p:Proteobacteria,c:Gammaproteobacteria,o:Pseudomonadales,f:Moraxellaceae,g:Acinetobacter,s:Acinetobacter proteolyticus
ASV_3530	5	0	0	0	0	0	0	0	0	0	0	0	0	0	0	0	0	0	p:Proteobacteria,c:Alphaproteobacteria,o:Rhizobiales,f:Rhizobiaceae,g:Bartonella,s:KL503802_s
ASV_3538	0	5	0	0	0	0	0	0	0	0	0	0	0	0	0	0	0	0	p:Firmicutes,c:Clostridia,o:unclassified,f:unclassified,g:unclassified,s:unclassified
ASV_3539	0	5	0	0	0	0	0	0	0	0	0	0	0	0	0	0	0	0	p:Proteobacteria,c:Gammaproteobacteria,o:Chromatiales;Halorhodospiraceae;Arhodomonas,s:Arhodomonas aquaeolei
ASV_354	0	0	0	0	25	0	24	0	7	0	0	0	72	0	64	0	0	52	p:Proteobacteria,c:Gammaproteobacteria,o:Salinisphaerales,f:Salinisphaeraceae,g:Salinisphaera,s:Salifodinibacter halophilus
ASV_3540	0	5	0	0	0	0	0	0	0	0	0	0	0	0	0	0	0	0	p:Proteobacteria,c:Alphaproteobacteria,o:Rhizobiales,f:Rhizobiaceae,g:unclassified_f_Rhizobiaceae,s:unclassified_f_Rhizobiaceae
ASV_3541	0	5	0	0	0	0	0	0	0	0	0	0	0	0	0	0	0	0	p:Proteobacteria,c:Gammaproteobacteria,o:Burkholderiales,f:Oxalobacteraceae,g:Massilia,s:unclassified_g_Massilia
ASV_3542	0	5	0	0	0	0	0	0	0	0	0	0	0	0	0	0	0	0	p:Proteobacteria,c:Gammaproteobacteria,o:Pseudomonadales,f:Moraxellaceae,g:Acinetobacter,s:Acinetobacter towneri
ASV_3543	0	5	0	0	0	0	0	0	0	0	0	0	0	0	0	0	0	0	p:Actinobacteriota,c:Actinobacteria,o:unclassified,f:unclassified,g:unclassified,s:unclassified
ASV_3544	0	5	0	0	0	0	0	0	0	0	0	0	0	0	0	0	0	0	p:Firmicutes,c:Bacilli,o:Bacillales,f:Bacillaceae,g:unclassified_f_Bacillaceae,s:unclassified_f_Bacillaceae
ASV_3545	0	5	0	0	0	0	0	0	0	0	0	0	0	0	0	0	0	0	p:Proteobacteria,c:Gammaproteobacteria,o:Burkholderiales,f:Burkholderiaceae,g:Burkholderia,s:unclassified
ASV_3546	0	5	0	0	0	0	0	0	0	0	0	0	0	0	0	0	0	0	p:Proteobacteria,c:Gammaproteobacteria,o:Enterobacterales,f:Enterobacteriaceae,g:unclassified
ASV_3547	0	5	0	0	0	0	0	0	0	0	0	0	0	0	0	0	0	0	p:Actinobacteriota,c:Actinobacteria,o:Corynebacteriales,f:unclassified,g:unclassified,s:unclassified
ASV_3548	0	5	0	0	0	0	0	0	0	0	0	0	0	0	0	0	0	0	p:Actinobacteriota,c:Actinobacteria,o:Pseudonocardiales,f:Pseudonocardiaceae,g:unclassified,s:unclassified
ASV_355	0	8	0	216	0	0	8	12	0	0	0	0	0	0	0	0	0	0	p:Proteobacteria,c:Alphaproteobacteria,o:Sphingomonadales,f:Sphingomonadaceae,g:unclassified,s:unclassified
ASV_356	0	0	0	0	0	0	0	0	67	0	0	0	0	87	89	0	0	0	p:Firmicutes,c:Bacilli,o:Bacillales,f:unclassified_o_Bacillales,g:unclassified_o_Bacillales,s:unclassified_o_Bacillales
ASV_3561	0	0	5	0	0	0	0	0	0	0	0	0	0	0	0	0	0	0	p:Proteobacteria,c:Gammaproteobacteria,o:Burkholderiales,f:Burkholderiaceae,g:Burkholderia,s:unclassified
ASV_3562	0	0	5	0	0	0	0	0	0	0	0	0	0	0	0	0	0	0	p:Proteobacteria,c:Gammaproteobacteria,o:Enterobacterales,f:Enterobacteriaceae,g:unclassified
ASV_3563	0	0	5	0	0	0	0	0	0	0	0	0	0	0	0	0	0	0	p:Firmicutes,c:Clostridia,o:Lachnospirales,f:Lachnospiraceae,g:unclassified,s:unclassified
ASV_3564	0	0	5	0	0	0	0	0	0	0	0	0	0	0	0	0	0	0	p:Actinobacteriota,c:Actinobacteria,o:Propionibacteriales,f:Nocardioidaceae,g:unclassified,s:unclassified
ASV_3565	0	0	5	0	0	0	0	0	0	0	0	0	0	0	0	0	0	0	p:Proteobacteria,c:Gammaproteobacteria,o:Burkholderiales,f:Burkholderiaceae,g:Burkholderia,s:unclassified
ASV_3566	0	0	5	0	0	0	0	0	0	0	0	0	0	0	0	0	0	0	p:Proteobacteria,c:Gammaproteobacteria,o:Burkholderiales,f:Burkholderiaceae,g:Burkholderia,s:unclassified
ASV_3567	0	0	5	0	0	0	0	0	0	0	0	0	0	0	0	0	0	0	p:Firmicutes,c:Clostridia,o:Clostridiales,f:Clostridiaceae,g:Clostridium,s:Clostridium perfringens
ASV_3576	0	0	0	5	0	0	0	0	0	0	0	0	0	0	0	0	0	0	p:Firmicutes,c:Bacilli,o:Lactobacillales,f:Lactobacillaceae,g:Limosilactobacillus,s:Limosilactobacillus fermentum
ASV_3577	0	0	0	5	0	0	0	0	0	0	0	0	0	0	0	0	0	0	p:Actinobacteriota,c:Actinobacteria,o:Propionibacteriales,f:Nocardioidaceae,g:unclassified,s:unclassified
ASV_3578	0	0	0	5	0	0	0	0	0	0	0	0	0	0	0	0	0	0	p:Proteobacteria,c:unclassified_p_Proteobacteria,o:unclassified_p_Proteobacteria,f:unclassified_p_Proteobacteria,g:unclassified
ASV_3579	0	0	0	5	0	0	0	0	0	0	0	0	0	0	0	0	0	0	p:Proteobacteria,c:Gammaproteobacteria,o:Burkholderiales,f:Alcaligenaceae,g:Achromobacter,s:unclassified
ASV_3580	0	0	0	5	0	0	0	0	0	0	0	0	0	0	0	0	0	0	p:Actinobacteriota,c:Actinobacteria,o:Corynebacteriales,f:Nocardiaceae,g:unclassified,s:unclassified
ASV_3581	0	0	0	5	0	0	0	0	0	0	0	0	0	0	0	0	0	0	p:Proteobacteria,c:Gammaproteobacteria,o:Enterobacterales,f:Enterobacteriaceae,g:Escherichia,s:Shigella flexneri
ASV_3582	0	0	0	5	0	0	0	0	0	0	0	0	0	0	0	0	0	0	p:Proteobacteria,c:Gammaproteobacteria,o:Salinisphaerales,f:Salinisphaeraceae,g:Salinisphaera,s:unclassified
ASV_3583	0	0	0	5	0	0	0	0	0	0	0	0	0	0	0	0	0	0	p:Proteobacteria,c:Gammaproteobacteria,o:Burkholderiales,f:Alcaligenaceae,g:Achromobacter,s:unclassified
ASV_3584	0	0	0	5	0	0	0	0	0	0	0	0	0	0	0	0	0	0	p:Proteobacteria,c:Gammaproteobacteria,o:unclassified_c_Gammaproteobacteria,f:unclassified
ASV_3585	0	0	0	5	0	0	0	0	0	0	0	0	0	0	0	0	0	0	p:Firmicutes,c:Clostridia,o:Clostridiales,f:Clostridiaceae,g:Clostridium,s:Clostridium tarantellae
ASV_3591	0	0	0	0	5	0	0	0	0	0	0	0	0	0	0	0	0	0	p:Firmicutes,c:Clostridia,o:Clostridiales,f:unclassified_o_Clostridiales,g:Peptoniphilus,s:unclassified
ASV_3592	0	0	0	0	5	0	0	0	0	0	0	0	0	0	0	0	0	0	p:Proteobacteria,c:Gammaproteobacteria,o:Oceanospirillales,f:Alcanivoracaceae1,g:Alcanivorax,s:unclassified
ASV_3593	0	0	0	0	5	0	0	0	0	0	0	0	0	0	0	0	0	0	p:Proteobacteria,c:Alphaproteobacteria,o:Rhizobiales,f:Rhizobiaceae,g:unclassified_f_Rhizobiaceae,s:unclassified
ASV_3594	0	0	0	0	5	0	0	0	0	0	0	0	0	0	0	0	0	0	p:Actinobacteriota,c:Actinobacteria,o:Corynebacteriales,f:Nocardiaceae,g:unclassified,s:unclassified
ASV_3595	0	0	0	0	5	0	0	0	0	0	0	0	0	0	0	0	0	0	p:Firmicutes,c:Bacilli,o:Lactobacillales,f:Streptococcaceae,g:unclassified_f_Streptococcaceae,s:unclassified
ASV_3596	0	0	0	0	5	0	0	0	0	0	0	0	0	0	0	0	0	0	p:unclassified,c:unclassified,o:unclassified,f:unclassified,g:unclassified,s:unclassified
ASV_3597	0	0	0	0	5	0	0	0	0	0	0	0	0	0	0	0	0	0	p:Desulfobacterota,c:Desulfuromonadia,o:unclassified,f:Desulfuromonadaceae,g:unclassified
ASV_3598	0	0	0	0	5	0	0	0	0	0	0	0	0	0	0	0	0	0	p:Actinobacteriota,c:Actinobacteria,o:Pseudonocardiales,f:Pseudonocardiaceae,g:unclassified,s:unclassified
ASV_36	0	0	0	0	176	0	213	50	311	0	1234	1159	421	119	228	94	419	883	p:Actinobacteriota,c:Actinobacteria,o:Pseudonocardiales,f:Pseudonocardiaceae,g:Amycolatopsis,s:JF079364_s
ASV_3604	0	0	0	0	0	5	0	0	0	0	0	0	0	0	0	0	0	0	p:Proteobacteria,c:Gammaproteobacteria,o:Burkholderiales,f:Burkholderiaceae,g:Burkholderia,s:unclassified
ASV_3605	0	0	0	0	0	5	0	0	0	0	0	0	0	0	0	0	0	0	p:Actinobacteriota,c:Actinobacteria,o:Micrococcales,f:unclassified,g:unclassified,s:unclassified
ASV_3606	0	0	0	0	0	5	0	0	0	0	0	0	0	0	0	0	0	0	p:Firmicutes,c:Bacilli,o:Bacillales,f:Bacillaceae,g:unclassified_f_Bacillaceae,s:unclassified_f_Bacillaceae
ASV_3607	0	0	0	0	0	5	0	0	0	0	0	0	0	0	0	0	0	0	p:Proteobacteria,c:Alphaproteobacteria,o:Sphingomonadales,f:Sphingomonadaceae,g:Sphingomonas,s:unclassified
ASV_3608	0	0	0	0	0	5	0	0	0	0	0	0	0	0	0	0	0	0	p:Proteobacteria,c:Gammaproteobacteria,o:Burkholderiales,f:Alcaligenaceae,g:Achromobacter,s:unclassified
ASV_3609	0	0	0	0	0	5	0	0	0	0	0	0	0	0	0	0	0	0	p:Actinobacteriota,c:Actinobacteria,o:Pseudonocardiales,f:Pseudonocardiaceae,g:unclassified,s:unclassified
ASV_361	0	230	0	0	0	0	0	5	0	0	5	0	0	0	0	0	0	0	p:Firmicutes,c:Clostridia,o:Clostridiales,f:Clostridiaceae,g:Clostridium,s:Clostridium lentum
ASV_3610	0	0	0	0	0	5	0	0	0	0	0	0	0	0	0	0	0	0	p:unclassified,c:unclassified,o:unclassified,f:unclassified,g:unclassified,s:unclassified
ASV_3611	0	0	0	0	0	5	0	0	0	0	0	0	0	0	0	0	0	0	p:Proteobacteria,c:Gammaproteobacteria,o:Pseudomonadales,f:Moraxellaceae,g:Acinetobacter,s:Acinetobacter schindleri
ASV_3612	0	0	0	0	0	5	0	0	0	0	0	0	0	0	0	0	0	0	p:unclassified,c:unclassified,o:unclassified,f:unclassified,g:unclassified,s:unclassified
ASV_3613	0	0	0	0	0	5	0	0	0	0	0	0	0	0	0	0	0	0	p:unclassified,c:unclassified,o:unclassified,f:unclassified,g:unclassified,s:unclassified
ASV_3614	0	0	0	0	0	5	0	0	0	0	0	0	0	0	0	0	0	0	p:Proteobacteria,c:Alphaproteobacteria,o:Rhizobiales,f:Rhizobiaceae,g:unclassified_f_Rhizobiaceae,s:unclassified
ASV_3615	0	0	0	0	0	5	0	0	0	0	0	0	0	0	0	0	0	0	p:Actinobacteriota,c:Actinobacteria,o:Micrococcales,f:Intrasporangiaceae,g:unclassified,s:unclassified
ASV_3616	0	0	0	0	0	5	0	0	0	0	0	0	0	0	0	0	0	0	p:Actinobacteriota,c:Actinobacteria,o:Kineosporiales,f:Kineosporiaceae,g:Quadrisphaera,s:Quadrisphaera_granulorum
ASV_3617	0	0	0	0	0	5	0	0	0	0	0	0	0	0	0	0	0	0	p:Firmicutes,c:Clostridia,o:Clostridiales,f:Clostridiaceae,g:Clostridium,s:Clostridium perfringens
ASV_3618	0	0	0	0	0	5	0	0	0	0	0	0	0	0	0	0	0	0	p:Firmicutes,c:Bacilli,o:Bacillales,f:Bacillaceae,g:Bacillus,s:Bacillus licheniformis
ASV_3619	0	0	0	0	0	5	0	0	0	0	0	0	0	0	0	0	0	0	p:Actinobacteriota,c:Actinobacteria,o:Pseudonocardiales,f:Pseudonocardiaceae,g:unclassified,s:unclassified
ASV_362	0	0	0	0	0	0	0	0	0	0	0	0	0	0	0	240	0	0	p:Proteobacteria,c:Gammaproteobacteria,o:Enterobacterales,f:Enterobacteriaceae,g:unclassified,s:unclassified
ASV_3620	0	0	0	0	0	5	0	0	0	0	0	0	0	0	0	0	0	0	p:Proteobacteria,c:Gammaproteobacteria,o:Salinisphaerales,f:Salinisphaeraceae,g:Salinisphaera,s:unclassified
ASV_3621	0	0	0	0	0	5	0	0	0	0	0	0	0	0	0	0	0	0	p:Firmicutes,c:Bacilli,o:Lactobacillales,f:Enterococcaceae,g:Enterococcus,s:unclassified
ASV_3622	0	0	0	0	0	5	0	0	0	0	0	0	0	0	0	0	0	0	p:Firmicutes,c:Clostridia,o:Clostridiales,f:Peptostreptococcaceae,g:Paeniclostridium,s:Clostridium_baratii
ASV_3624	0	0	0	0	0	0	5	0	0	0	0	0	0	0	0	0	0	0	p:Bacteroidota,c:Bacteroidia,o:Flavobacteriales,f:Flavobacteriaceae,g:Myroides,s:unclassified_g_Myroides
ASV_3625	0	0	0	0	0	0	5	0	0	0	0	0	0	0	0	0	0	0	p:Proteobacteria,c:Gammaproteobacteria,o:Salinisphaerales,f:Salinisphaeraceae,g:Salinisphaera,s:unclassified
ASV_3626	0	0	0	0	0	0	5	0	0	0	0	0	0	0	0	0	0	0	p:Myxococcota,c:Myxococcia,o:Myxococcales,f:Anaeromyxobacteraceae,g:Anaeromyxobacter,s:Anaeromyxobacter
ASV_3627	0	0	0	0	0	0	5	0	0	0	0	0	0	0	0	0	0	0	p:Proteobacteria,c:Gammaproteobacteria,o:Salinisphaerales,f:Salinisphaeraceae,g:Salinisphaera,s:unclassified
ASV_3628	0	0	0	0	0	0	5	0	0	0	0	0	0	0	0	0	0	0	p:Proteobacteria,c:Gammaproteobacteria,o:Xanthomonadales,f:Rhodanobacteraceae,g:unclassified
ASV_3629	0	0	0	0	0	0	5	0	0	0	0	0	0	0	0	0	0	0	p:Actinobacteriota,c:Actinobacteria,o:unclassified,f:unclassified,g:unclassified,s:unclassified
ASV_363	0	0	0	0	0	0	0	0	0	0	0	0	0	0	0	0	240	0	p:Actinobacteriota,c:Actinobacteria,o:Micrococcales,f:Micrococcaceae,g:unclassified,s:unclassified
ASV_3630	0	0	0	0	0	0	5	0	0	0	0	0	0	0	0	0	0	0	p:unclassified,c:unclassified,o:unclassified,f:unclassified,g:unclassified,s:unclassified
ASV_3631	0	0	0	0	0	0	5	0	0	0	0	0	0	0	0	0	0	0	p:Firmicutes,c:Bacilli,o:Bacillales,f:Bacillaceae,g:Cytobacillus,s:Cytobacillus formosensis
ASV_3632	0	0	0	0	0	0	5	0	0	0	0	0	0	0	0	0	0	0	p:Proteobacteria,c:Gammaproteobacteria,o:Pasteurellales,f:Pasteurellaceae,g:unclassified_f_Pasteurellaceae,s:unclassified
ASV_3633	0	0	0	0	0	0	5	0	0	0	0	0	0	0	0	0	0	0	p:Firmicutes,c:Clostridia,o:Clostridiales,f:Peptostreptococcaceae,g:Paeniclostridium,s:Clostridium_baratii
ASV_3634	0	0	0	0	0	0	5	0	0	0	0	0	0	0	0	0	0	0	p:Firmicutes,c:Clostridia,o:Clostridiales,f:Clostridiaceae,g:Clostridium,s:Clostridium perfringens
ASV_3635	0	0	0	0	0	0	5	0	0	0	0	0	0	0	0	0	0	0	p:Proteobacteria,c:Alphaproteobacteria,o:Rhizobiales,f:Beijerinckiaceae,g:1174-901-12,s:unclassified_g_1174-901-12
ASV_3636	0	0	0	0	0	0	5	0	0	0	0	0	0	0	0	0	0	0	p:Actinobacteriota,c:Actinobacteria,o:unclassified,f:unclassified,g:unclassified,s:unclassified
ASV_3637	0	0	0	0	0	0	5	0	0	0	0	0	0	0	0	0	0	0	p:Firmicutes,c:Clostridia,o:Lachnospirales,f:Lachnospiraceae,g:unclassified,s:unclassified
ASV_3638	0	0	0	0	0	0	5	0	0	0	0	0	0	0	0	0	0	0	p:Actinobacteriota,c:Actinobacteria,o:Corynebacteriales,f:unclassified,g:unclassified,s:unclassified
ASV_3639	0	0	0	0	0	0	5	0	0	0	0	0	0	0	0	0	0	0	p:Proteobacteria,c:Gammaproteobacteria,o:Pseudomonadales,f:Moraxellaceae,g:Acinetobacter,s:Acinetobacter guillouiae
ASV_364	0	0	0	238	0	0	0	0	0	0	0	0	0	0	0	0	0	0	p:Proteobacteria,c:Alphaproteobacteria,o:Rhizobiales,f:Beijerinckiaceae,g:Methylobacterium,s:Methylobacterium_komagatae
ASV_3640	0	0	0	0	0	0	5	0	0	0	0	0	0	0	0	0	0	0	p:Proteobacteria,c:Gammaproteobacteria,o:Burkholderiales,f:Comamonadaceae,g:Pelomonas,s:beta_proteobacterium_A0647
ASV_3641	0	0	0	0	0	0	5	0	0	0	0	0	0	0	0	0	0	0	p:Bacteroidota,c:Bacteroidia,o:Flavobacteriales,f:unclassified_o_Flavobacteriales,g:unclassified_o_Flavobacteriales,s:unclassified
ASV_3642	0	0	0	0	0	0	5	0	0	0	0	0	0	0	0	0	0	0	p:Proteobacteria,c:Alphaproteobacteria,o:Rhizobiales,f:Rhizobiaceae,g:unclassified_f_Rhizobiaceae,s:unclassified_f_Rhizobiaceae
ASV_3643	0	0	0	0	0	0	5	0	0	0	0	0	0	0	0	0	0	0	p:Actinobacteriota,c:Actinobacteria,o:Micrococcales,f:Micrococcaceae,g:Kocuria,s:unclassified_g_Kocuria
ASV_3644	0	0	0	0	0	0	0	5	0	0	0	0	0	0	0	0	0	0	p:Proteobacteria,c:Gammaproteobacteria,o:unclassified_c_Gammaproteobacteria,f:unclassified_c_Gammaproteobacteria,g:unclassified
ASV_3645	0	0	0	0	0	0	0	5	0	0	0	0	0	0	0	0	0	0	p:Proteobacteria,c:Gammaproteobacteria,o:Alteromonadales,f:Pseudoalteromonadaceae,g:Pseudoalteromonas,s:unclassified
ASV_365	0	0	0	0	0	0	0	0	0	0	237	0	0	0	0	0	0	0	p:Proteobacteria,c:Alphaproteobacteria,o:Rhizobiales,f:Beijerinckiaceae,g:Methylobacterium,s:unclassified
ASV_3650	0	0	0	0	0	0	0	5	0	0	0	0	0	0	0	0	0	0	p:Proteobacteria,c:Gammaproteobacteria,o:Pseudomonadales,f:Moraxellaceae,g:Acinetobacter,s:OVCN_s
ASV_3651	0	0	0	0	0	0	0	5	0	0	0	0	0	0	0	0	0	0	p:Actinobacteriota,c:Actinobacteria,o:unclassified,f:unclassified,g:unclassified,s:unclassified
ASV_3652	0	0	0	0	0	0	0	5	0	0	0	0	0	0	0	0	0	0	p:Proteobacteria,c:Alphaproteobacteria,o:Rhizobiales,f:Rhizobiaceae,g:Bartonella,s:Bartonella ancashensis
ASV_3653	0	0	0	0	0	0	0	5	0	0	0	0	0	0	0	0	0	0	p:Proteobacteria,c:Alphaproteobacteria,o:Caulobacterales,f:Caulobacteraceae,g:Brevundimonas,s:unclassified
ASV_3654	0	0	0	0	0	0	0	5	0	0	0	0	0	0	0	0	0	0	p:Firmicutes,c:Bacilli,o:Bacillales,f:Planococcaceae,g:unclassified_f_Planococcaceae,s:unclassified_f_Planococcaceae
ASV_3655	0	0	0	0	0	0	0	5	0	0	0	0	0	0	0	0	0	0	p:Proteobacteria,c:Alphaproteobacteria,o:Rhizobiales,f:Rhizobiaceae,g:unclassified_f_Rhizobiaceae,s:unclassified_f_Rhizobiaceae
ASV_3656	0	0	0	0	0	0	0	5	0	0	0	0	0	0	0	0	0	0	p:Proteobacteria,c:Gammaproteobacteria,o:unclassified_c_Gammaproteobacteria,f:unclassified_c_Gammaproteobacteria,g:unclassified
ASV_3657	0	0	0	0	0	0	0	5	0	0	0	0	0	0	0	0	0	0	p:Proteobacteria,c:Alphaproteobacteria,o:Rhizobiales,f:Rhizobiaceae,g:Bartonella,s:Bartonella ancashensis
ASV_3658	0	0	0	0	0	0	0	5	0	0	0	0	0	0	0	0	0	0	p:Proteobacteria,c:Alphaproteobacteria,o:Rhizobiales,f:Rhizobiaceae,g:Bartonella,s:Bartonella ancashensis
ASV_3659	0	0	0	0	0	0	0	5	0	0	0	0	0	0	0	0	0	0	p:Proteobacteria,c:Alphaproteobacteria,o:Rhizobiales,f:Rhizobiaceae,g:Bartonella,s:Bartonella ancashensis
ASV_366	0	0	0	0	0	0	0	0	0	0	0	211	26	0	0	0	0	0	p:Proteobacteria,c:Alphaproteobacteria,o:Sphingomonadales,f:Sphingomonadaceae,g:Sphingomonas,s:unclassified_g_Sphingomonas
ASV_3660	0	0	0	0	0	0	0	5	0	0	0	0	0	0	0	0	0	0	p:Proteobacteria,c:Gammaproteobacteria,o:unclassified_c_Gammaproteobacteria,f:unclassified_c_Gammaproteobacteria,g:unclassified
ASV_3663	0	0	0	0	0	0	0	0	5	0	0	0	0	0	0	0	0	0	p:Proteobacteria,c:Alphaproteobacteria,o:Caulobacterales,f:Caulobacteraceae,g:Caulobacter,s:unclassified_g_Caulobacter
ASV_3667	0	0	0	0	0	0	0	0	5	0	0	0	0	0	0	0	0	0	p:Desulfobacterota,c:Desulfovibrionia,o:Desulfovibrionales,f:Desulfomicrobiaceae,g:Desulfomicrobium,s:Desulfomicrobium apsheronum
ASV_3668	0	0	0	0	0	0	0	0	5	0	0	0	0	0	0	0	0	0	p:Gemmatimonadota,c:Gemmatimonadetes,o:Gemmatimonadales,f:Gemmatimonadaceae,g:unclassified
ASV_367	0	0	0	0	0	0	0	33	0	0	0	34	0	0	0	0	119	51	p:Proteobacteria,c:Alphaproteobacteria,o:Sphingomonadales,f:Sphingomonadaceae,g:Sphingomonas,s:unclassified_g_Sphingomonas
ASV_3671	0	0	0	0	0	0	0	0	5	0	0	0	0	0	0	0	0	0	p:Desulfobacterota,c:Desulfobulbia,o:Desulfobulbales,f:Desulfobulbaceae,g:Desulfobulbus,s:unclassified_g_Desulfobulbus
ASV_3672	0	0	0	0	0	0	0	0	5	0	0	0	0	0	0	0	0	0	p:Desulfobacterota,c:Desulfuromonadia,o:Geobacterales,f:Geobacteraceae,g:Geobacter,s:unclassified_g_Geobacter
ASV_3673	0	0	0	0	0	0	0	0	5	0	0	0	0	0	0	0	0	0	p:Actinobacteriota,c:Actinobacteria,o:Propionibacteriales,f:Nocardioidaceae,g:Nocardioides,s:unclassified
ASV_3674	0	0	0	0	0	0	0	0	5	0	0	0	0	0	0	0	0	0	p:Firmicutes,c:Clostridia,o:Clostridiales,f:Anaerovoracaceae,g:unclassified,s:unclassified
ASV_3675	0	0	0	0	0	0	0	0	5	0	0	0	0	0	0	0	0	0	p:Desulfobacterota,c:Desulfuromonadia,o:Geobacterales,f:Geobacteraceae,g:Geobacter,s:unclassified_g_Geobacter
ASV_3676	0	0	0	0	0	0	0	0	5	0	0	0	0	0	0	0	0	0	p:Actinobacteriota,c:Actinobacteria,o:unclassified,f:unclassified,g:unclassified,s:unclassified
ASV_3677	0	0	0	0	0	0	0	0	5	0	0	0	0	0	0	0	0	0	p:unclassified,c:unclassified,o:unclassified,f:unclassified,g:unclassified,s:unclassified
ASV_3678	0	0	0	0	0	0	0	0	5	0	0	0	0	0	0	0	0	0	p:Proteobacteria,c:Alphaproteobacteria,o:Rhizobiales,f:Beijerinckiaceae,g:Methylobacterium,s:unclassified
ASV_3681	0	0	0	0	0	0	0	0	0	4	0	0	0	0	0	0	0	0	p:Actinobacteriota,c:Actinobacteria,o:unclassified,f:unclassified,g:unclassified,s:unclassified
ASV_3683	0	0	0	0	0	0	0	0	0	4	0	0	0	0	0	0	0	0	p:unclassified,c:unclassified,o:unclassified,f:unclassified,g:unclassified,s:unclassified
ASV_3684	0	0	0	0	0	0	0	0	0	4	0	0	0	0	0	0	0	0	p:Desulfobacterota,c:Desulfobulbia,o:Desulfobulbales,f:Desulfocapsaceae,g:Desulfobacterium,s:LADS_s
ASV_369	0	0	0	3	13	0	14	13	0	0	80	0	4	0	0	0	109	0	p:Proteobacteria,c:Alphaproteobacteria,o:Rhizobiales,f:Nitrobacteraceae;Afipia,s:Afipia broomeae
ASV_3690	0	0	0	0	0	0	0	0	0	4	0	0	0	0	0	0	0	0	p:Deinococcota,c:Deinococci,o:Deinococcales,f:Deinococcaceae,g:Deinococcus,s:unclassified_g_Deinococcus
ASV_3691	0	0	0	0	0	0	0	0	0	4	0	0	0	0	0	0	0	0	p:Verrucomicrobiota,c:Chlamydiae,o:Chlamydiales,f:Chlamydiaceae,g:Chlamydia,s:unclassified_g_Chlamydia
ASV_3692	0	0	0	0	0	0	0	0	0	4	0	0	0	0	0	0	0	0	p:Proteobacteria,c:Gammaproteobacteria,o:unclassified_c_Gammaproteobacteria,f:unclassified_c_Gammaproteobacteria,g:unclassified
ASV_3693	0	0	0	0	0	0	0	0	0	4	0	0	0	0	0	0	0	0	p:Proteobacteria,c:Gammaproteobacteria,o:Enterobacterales,f:Enterobacteriaceae,g:Enterobacteriaceae,s:Enterobacteriaceae
ASV_3694	0	0	0	0	0	0	0	0	0	4	0	0	0	0	0	0	0	0	p:Proteobacteria,c:Gammaproteobacteria,o:Methylococcales,f:Methylomonadaceae,g:Methylobacter,s:unclassified_g_Methylobacter
ASV_3695	0	0	0	0	0	0	0	0	0	4	0	0	0	0	0	0	0	0	p:Firmicutes,c:Clostridia,o:Clostridiales,f:unclassified_o_Clostridiales,g:Soehngenia,s:Soehngenia_sp._W6
ASV_3696	0	0	0	0	0	0	0	0	0	4	0	0	0	0	0	0	0	0	p:Desulfobacterota,c:Desulfovibrionia,o:Desulfovibrionales,f:Desulfovibrionaceae,g:Desulfovibrio,s:FJ374258_s
ASV_3697	0	0	0	0	0	0	0	0	0	4	0	0	0	0	0	0	0	0	p:Bacteroidota,c:Bacteroidia,o:Flavobacteriales,f:Flavobacteriaceae,g:unclassified_f_Flavobacteriaceae,s:unclassified
ASV_3698	0	0	0	0	0	0	0	0	0	4	0	0	0	0	0	0	0	0	p:Desulfobacterota,c:Desulfobulbia,o:Desulfobulbales,f:Desulfocapsaceae,g:unclassified,s:unclassified
ASV_3699	0	0	0	0	0	0	0	0	0	4	0	0	0	0	0	0	0	0	p:Firmicutes,c:Clostridia,o:Lachnospirales,f:Lachnospiraceae,g:unclassified,s:unclassified
ASV_37	0	11	113	15	2440	20	1630	83	38	18	46	369	13	52	61	232	77	9	p:Firmicutes,c:Bacilli,o:Lactobacillales,f:Streptococcaceae,g:Lactococcus,s:Lactococcus lactis subsp. Hordniae
ASV_370	0	0	0	112	0	0	0	31	0	0	0	0	0	0	0	0	93	0	p:Proteobacteria,c:Alphaproteobacteria,o:Sphingomonadales,f:Sphingomonadaceae,g:Sphingomonas,s:unclassified_g_Sphingomonas
ASV_3700	0	0	0	0	0	0	0	0	0	4	0	0	0	0	0	0	0	0	p:Proteobacteria,c:Gammaproteobacteria,o:Enterobacterales,f:Enterobacteriaceae,g:unclassified
ASV_371	0	49	0	150	0	7	10	7	0	0	12	0	0	0	0	0	0	0	p:Firmicutes,c:Clostridia,o:Lachnospirales,f:Lachnospiraceae,g:unclassified,s:unclassified
ASV_3715	0	0	0	0	0	0	0	0	0	0	4	0	0	0	0	0	0	0	p:Proteobacteria,c:Gammaproteobacteria,o:unclassified_c_Gammaproteobacteria,f:unclassified
ASV_3717	0	0	0	0	0	0	0	0	0	0	4	0	0	0	0	0	0	0	p:Firmicutes,c:Bacilli,o:Bacillales,f:unclassified_o_Bacillales,g:unclassified_o_Bacillales,s:unclassified_o_Bacillales
ASV_3718	0	0	0	0	0	0	0	0	0	0	4	0	0	0	0	0	0	0	p:Firmicutes,c:Clostridia,o:Oscillospirales,f:unclassified_o_Oscillospirales,g:unclassified_o_Oscillospirales,s:unclassified
ASV_372	0	13	5	188	0	0	4	20	0	0	5	0	0	0	0	0	0	0	p:Proteobacteria,c:Alphaproteobacteria,o:Rhizobiales,f:Rhizobiaceae,g:Aureimonas,s:Aureimonas_altamirensis
ASV_3721	0	0	0	0	0	0	0	0	0	0	4	0	0	0	0	0	0	0	p:Deinococcota,c:Deinococci,o:Deinococcales,f:Deinococcaceae,g:Deinococcus,s:unclassified_g_Deinococcus
ASV_3722	0	0	0	0	0	0	0	0	0	0	4	0	0	0	0	0	0	0	p:Chloroflexi,c:Chloroflexia,o:Kallotenuales,f:AKIW781,g:unclassified_f_AKIW781,s:unclassified_f_AKIW781
ASV_3723	0	0	0	0	0	0	0	0	0	0	4	0	0	0	0	0	0	0	p:Proteobacteria,c:Gammaproteobacteria,o:Burkholderiales,f:unclassified,g:unclassified,s:unclassified
ASV_3724	0	0	0	0	0	0	0	0	0	0	4	0	0	0	0	0	0	0	p:Firmicutes,c:Clostridia,o:Lachnospirales,f:Lachnospiraceae,g:unclassified,s:unclassified
ASV_3725	0	0	0	0	0	0	0	0	0	0	4	0	0	0	0	0	0	0	p:Actinobacteriota,c:Actinobacteria,o:Micrococcales,f:Dermacoccaceae,g:Barrientosiimonas,s:unclassified_g_Barrientosiimonas
ASV_3726	0	0	0	0	0	0	0	0	0	0	4	0	0	0	0	0	0	0	p:Proteobacteria,c:Gammaproteobacteria,o:Enterobacterales,f:Enterobacteriaceae,g:unclassified
ASV_3727	0	0	0	0	0	0	0	0	0	0	4	0	0	0	0	0	0	0	p:Proteobacteria,c:Gammaproteobacteria,o:Burkholderiales,f:Burkholderiaceae,g:Burkholderia,s:unclassified
ASV_3728	0	0	0	0	0	0	0	0	0	0	4	0	0	0	0	0	0	0	p:Proteobacteria,c:Gammaproteobacteria,o:unclassified_c_Gammaproteobacteria,f:unclassified_c_Gammaproteobacteria,g:unclassified
ASV_3729	0	0	0	0	0	0	0	0	0	0	4	0	0	0	0	0	0	0	p:Proteobacteria,c:Gammaproteobacteria,o:Burkholderiales,f:Burkholderiaceae,g:Burkholderia,s:unclassified
ASV_373	109	57	0	0	0	0	0	69	0	0	0	0	0	0	0	0	0	0	p:Proteobacteria,c:Alphaproteobacteria,o:Rhizobiales,f:Rhizobiaceae,g:Bartonella,s:Bartonella ancashensis
ASV_3730	0	0	0	0	0	0	0	0	0	0	4	0	0	0	0	0	0	0	p:Firmicutes,c:Clostridia,o:Lachnospirales,f:Lachnospiraceae,g:unclassified,s:unclassified
ASV_3731	0	0	0	0	0	0	0	0	0	0	4	0	0	0	0	0	0	0	p:Actinobacteriota,c:Actinobacteria,o:unclassified,f:unclassified,g:unclassified,s:unclassified
ASV_3732	0	0	0	0	0	0	0	0	0	0	4	0	0	0	0	0	0	0	p:Actinobacteriota,c:Actinobacteria,o:Micrococcales,f:unclassified,g:unclassified,s:unclassified
ASV_3733	0	0	0	0	0	0	0	0	0	0	4	0	0	0	0	0	0	0	p:Actinobacteriota,c:Actinobacteria,o:Micrococcales,f:Microbacteriaceae,g:Microbacterium,s:Microbacterium_sp._YRR08
ASV_3734	0	0	0	0	0	0	0	0	0	0	4	0	0	0	0	0	0	0	p:Actinobacteriota,c:Actinobacteria,o:unclassified,f:unclassified,g:unclassified,s:unclassified
ASV_3735	0	0	0	0	0	0	0	0	0	0	4	0	0	0	0	0	0	0	p:Proteobacteria,c:Gammaproteobacteria,o:unclassified_c_Gammaproteobacteria,f:unclassified_c_Gammaproteobacteria,g:unclassified
ASV_3736	0	0	0	0	0	0	0	0	0	0	4	0	0	0	0	0	0	0	p:Proteobacteria,c:Gammaproteobacteria,o:Burkholderiales,f:Burkholderiaceae,g:Burkholderia,s:unclassified
ASV_3737	0	0	0	0	0	0	0	0	0	0	4	0	0	0	0	0	0	0	p:unclassified,c:unclassified,o:unclassified,f:unclassified,g:unclassified,s:unclassified
ASV_3738	0	0	0	0	0	0	0	0	0	0	4	0	0	0	0	0	0	0	p:Actinobacteriota,c:Actinobacteria,o:unclassified,f:unclassified,g:unclassified,s:unclassified
ASV_3739	0	0	0	0	0	0	0	0	0	0	4	0	0	0	0	0	0	0	p:Proteobacteria,c:Gammaproteobacteria,o:Enterobacterales,f:Enterobacteriaceae,g:unclassified,s:unclassified
ASV_374	7	55	0	0	10	101	19	41	0	0	0	0	0	0	0	0	0	0	p:Proteobacteria,c:Gammaproteobacteria,o:Vibrionales,f:Vibrionaceae,g:Vibrio,s:Vibrio parahaemolyticus
ASV_3740	0	0	0	0	0	0	0	0	0	0	4	0	0	0	0	0	0	0	p:Proteobacteria,c:Alphaproteobacteria,o:Rhizobiales,f:Rhizobiaceae,g:unclassified_f_Rhizobiaceae,s:unclassified
ASV_3741	0	0	0	0	0	0	0	0	0	0	4	0	0	0	0	0	0	0	p:Proteobacteria,c:Gammaproteobacteria,o:Enterobacterales,f:Enterobacteriaceae,g:Citrobacter,s:Citrobacter koseri
ASV_375	0	0	0	0	0	0	0	113	0	0	0	0	45	73	0	0	0	0	p:Actinobacteriota,c:Actinobacteria,o:Corynebacteriales,f:Mycobacteriaceae,g:Mycobacterium,s:Mycobacterium celeriflavum
[truncated: 2,036 more rows]
